# Supplementary material for: Hydrogen Peroxide: Its Role in Plant Biology and Crosstalk with Signalling Networks
Source: Int J Mol Sci. 2018 Sep 18;19(9):2812. doi: 10.3390/ijms19092812 (PMC6163176; doi:10.3390/ijms19092812)
Supplement: Supplementary file 1 [file ijms-19-02812-s001.zip]

Archive with 2 entries (2 files):
- Supplementary_FigureS1.pdf
- Supplementary_tables.xlsx
