# Supplementary material for: Hydrogen Peroxide: Its Role in Plant Biology and Crosstalk with Signalling Networks
Source: Int J Mol Sci. 2018 Sep 18;19(9):2812. doi: 10.3390/ijms19092812 (PMC6163176; doi:10.3390/ijms19092812)
Supplement: Supplementary file 1 [file ijms-19-02812-s001.zip › Supplementary_tables.xlsx]

## Sheet: H2O2_metabolism_Arabidops
Table S1	Supplementary table to Figure 1.
Entry [UniProt]	Gene names [TAIR/ARAPORT]	Entry name [UniProt]	Enzyme class [Figure 1]	Protein names [UniProt]	EC number	EC number	Reaction involved in H2O2 metabolism [UniProt]		Localization
O49506	At4g18360	GLO5_ARATH	Glycolate oxidase	Peroxisomal (S)-2-hydroxy-acid oxidase GLO5 (EC 1.1.3.15) (Glycolate oxidase 3) (AtGLO5) (GOX 3) (Short chain alpha-hydroxy acid oxidase GLO5)	1.1.3.15		(S)-2-hydroxy acid + O2 = 2-oxo acid + H2O2		peroxisome
Q9LRR9	At3g14420	GLO1_ARATH	Glycolate oxidase	(S)-2-hydroxy-acid oxidase GLO1 (EC 1.1.3.15) (Glycolate oxidase 1) (AtGLO1) (GOX 1) (Short chain alpha-hydroxy acid oxidase GLO1)	1.1.3.15		(S)-2-hydroxy acid + O2 = 2-oxo acid + H2O2		peroxisome
Q9LRS0	At3g14415	GLO2_ARATH	Glycolate oxidase	(S)-2-hydroxy-acid oxidase GLO2 (EC 1.1.3.15) (Glycolate oxidase 1) (AtGLO2) (GOX 1) (Short chain alpha-hydroxy acid oxidase GLO2)	1.1.3.15		(S)-2-hydroxy acid + O2 = 2-oxo acid + H2O2		peroxisome
Q24JJ8	At3g14150	GLO3_ARATH	Glycolate oxidase	Peroxisomal (S)-2-hydroxy-acid oxidase GLO3 (EC 1.1.3.15) (Glycolate oxidase 3) (AtGLO3) (GOX 3) (Short chain alpha-hydroxy acid oxidase GLO3)	1.1.3.15		(S)-2-hydroxy acid + O2 = 2-oxo acid + H2O2		peroxisome
Q9LJH5	At3g14130	GLO4_ARATH	Glycolate oxidase	Peroxisomal (S)-2-hydroxy-acid oxidase GLO4 (EC 1.1.3.15) (Glycolate oxidase 4) (AtGLO4) (GOX 4) (Short chain alpha-hydroxy acid oxidase GLO4)	1.1.3.15		(S)-2-hydroxy acid + O2 = 2-oxo acid + H2O2		peroxisome
Q94BP3	At4g28570	FAO4B_ARATH	Long-chain-alcohol oxidase	Long-chain-alcohol oxidase FAO4B (EC 1.1.3.20) (Long-chain fatty alcohol oxidase 4B)	1.1.3.20		A long-chain alcohol + O2 = a long-chain aldehyde + H2O2		cytosol
O65709	At4g19380	FAO4A_ARATH	Long-chain-alcohol oxidase	Long-chain-alcohol oxidase FAO4A (EC 1.1.3.20) (Long-chain fatty alcohol oxidase 4A)	1.1.3.20		A long-chain alcohol + O2 = a long-chain aldehyde + H2O2		cytosol
Q9LW56	At3g23410	FAO3_ARATH	Long-chain-alcohol oxidase	Long-chain-alcohol oxidase FAO3 (EC 1.1.3.20) (Long-chain fatty alcohol oxidase 3)	1.1.3.20		A long-chain alcohol + O2 = a long-chain aldehyde + H2O2		plasma membrane
Q9ZWB9	At1g03990	FAO1_ARATH	Long-chain-alcohol oxidase	Long-chain-alcohol oxidase FAO1 (EC 1.1.3.20) (Long-chain fatty alcohol oxidase 1)	1.1.3.20		A long-chain alcohol + O2 = a long-chain aldehyde + H2O2		mitochondrion
Q9FM82	At5g56490	GGLO4_ARATH	L-Gulonolactone oxidase	Probable L-gulonolactone oxidase 4 (AtGulLO4) (EC 1.1.3.8)	1.1.3.8		L-gulono-1,4-lactone + O2 = L-ascorbate + H2O2		extracellular
Q9FM84	At5g56470	GGLO7_ARATH	L-Gulonolactone oxidase	Probable truncated L-gulonolactone oxidase 7, mitochondrial (AtGulLO7) (EC 1.1.3.8)	1.1.3.8		L-gulono-1,4-lactone + O2 = L-ascorbate + H2O2		mitochondrion
Q9LYD8	At5g11540	GGLO3_ARATH	L-Gulonolactone oxidase	L-gulonolactone oxidase 3 (AtGulLO3) (EC 1.1.3.8)	1.1.3.8		L-gulono-1,4-lactone + O2 = L-ascorbate + H2O2		extracellular
O81032	At2g46760	GGLO6_ARATH	L-Gulonolactone oxidase	Probable L-gulonolactone oxidase 6 (AtGulLO6) (EC 1.1.3.8)	1.1.3.8		L-gulono-1,4-lactone + O2 = L-ascorbate + H2O2		plasma membrane
Q6NQ66	At2g46750	GGLO2_ARATH	L-Gulonolactone oxidase	L-gulonolactone oxidase 2 (AtGulLO2) (EC 1.1.3.8)	1.1.3.8		L-gulono-1,4-lactone + O2 = L-ascorbate + H2O2		plasma membrane
O81030	At2g46740	GGLO5_ARATH	L-Gulonolactone oxidase	L-gulonolactone oxidase 5 (AtGulLO5) (EC 1.1.3.8)	1.1.3.8		L-gulono-1,4-lactone + O2 = L-ascorbate + H2O2		plasma membrane
Q9C614	At1g32300	GGLO1_ARATH	L-Gulonolactone oxidase	Probable L-gulonolactone oxidase 1 (AtGulLO1) (EC 1.1.3.8)	1.1.3.8		L-gulono-1,4-lactone + O2 = L-ascorbate + H2O2		plasma membrane
Q9FJD6	At5g60010	RBOHH_ARATH	Respiratory burst oxidase	Putative respiratory burst oxidase homolog protein H (EC 1.11.1.-) (EC 1.6.3.-) (NADPH oxidase RBOHH) (AtRBOHH)	1.11.1.-	1.6.3.-			plasma membrane
O81210	At5g51060	RBOHC_ARATH	Respiratory burst oxidase	Respiratory burst oxidase homolog protein C (EC 1.11.1.-) (EC 1.6.3.-) (NADPH oxidase RBOHC) (AtRBOHC) (Protein ROOT HAIR DEFECTIVE 2)	1.11.1.-	1.6.3.-			plasma membrane
Q9FIJ0	At5g47910	RBOHD_ARATH	Respiratory burst oxidase	Respiratory burst oxidase homolog protein D (EC 1.11.1.-) (EC 1.6.3.-) (NADPH oxidase RBOHD) (AtRBOHD)	1.11.1.-	1.6.3.-			plasma membrane
O81209	At5g07390	RBOHA_ARATH	Respiratory burst oxidase	Respiratory burst oxidase homolog protein A (EC 1.11.1.-) (EC 1.6.3.-) (NADPH oxidase RBOHA) (AtRBOHA)	1.11.1.-	1.6.3.-			plasma membrane
Q9SW17	At4g25090	RBOHG_ARATH	Respiratory burst oxidase	Putative respiratory burst oxidase homolog protein G (EC 1.11.1.-) (EC 1.6.3.-) (NADPH oxidase RBOHG) (AtRBOHG)	1.11.1.-	1.6.3.-			plasma membrane
Q9SUT8	At4g11230	RBOHI_ARATH	Respiratory burst oxidase	Probable respiratory burst oxidase homolog protein I (EC 1.11.1.-) (EC 1.6.3.-) (NADPH oxidase RBOHI) (AtRBOHI)	1.11.1.-	1.6.3.-			plasma membrane
Q9LZU9	At3g45810	RBOHJ_ARATH	Respiratory burst oxidase	Putative respiratory burst oxidase homolog protein J (EC 1.11.1.-) (EC 1.6.3.-) (NADPH oxidase RBOHJ) (AtRBOHJ)	1.11.1.-	1.6.3.-			plasma membrane
O48538	At1g64060	RBOHF_ARATH	Respiratory burst oxidase	Respiratory burst oxidase homolog protein F (EC 1.11.1.-) (EC 1.6.3.-) (Cytochrome b245 beta chain homolog RbohAp108) (NADPH oxidase RBOHF) (AtRBOHF)	1.11.1.-	1.6.3.-			plasma membrane
O81211	At1g19230	RBOHE_ARATH	Respiratory burst oxidase	Respiratory burst oxidase homolog protein E (EC 1.11.1.-) (EC 1.6.3.-) (NADPH oxidase RBOHE) (AtRBOHE)	1.11.1.-	1.6.3.-			plasma membrane
Q9SBI0	At1g09090	RBOHB_ARATH	Respiratory burst oxidase	Respiratory burst oxidase homolog protein B (EC 1.11.1.-) (EC 1.6.3.-) (NADPH oxidase RBOHB) (AtRBOHB)	1.11.1.-	1.6.3.-			plasma membrane
Q7XZP5	At4g35970	APX5_ARATH	L-Ascorbate peroxidase	L-ascorbate peroxidase 5, peroxisomal (AtAPx04) (EC 1.11.1.11)	1.11.1.11		2 L-ascorbate + H2O2 + 2 H+ = L-ascorbate + L-dehydroascorbate + 2 H2O		peroxisome
Q42564	At4g35000	APX3_ARATH	L-Ascorbate peroxidase	L-ascorbate peroxidase 3 (AtAPx03) (EC 1.11.1.11)	1.11.1.11		2 L-ascorbate + H2O2 + 2 H+ = L-ascorbate + L-dehydroascorbate + 2 H2O		peroxisome
Q8GY91	At4g32320	APX6_ARATH	L-Ascorbate peroxidase	Putative L-ascorbate peroxidase 6 (AtAPx08) (EC 1.11.1.11)	1.11.1.11		2 L-ascorbate + H2O2 + 2 H+ = L-ascorbate + L-dehydroascorbate + 2 H2O		cytosol
Q42592	At4g08390	APXS_ARATH	L-Ascorbate peroxidase	L-ascorbate peroxidase S, chloroplastic/mitochondrial (EC 1.11.1.11) (Stromal ascorbate peroxidase) (AtAPx05) (sAPX)	1.11.1.11		2 L-ascorbate + H2O2 + 2 H+ = L-ascorbate + L-dehydroascorbate + 2 H2O		mitochondrion,plastid
Q1PER6	At3g09640	APX2_ARATH	L-Ascorbate peroxidase	L-ascorbate peroxidase 2, cytosolic (EC 1.11.1.11) (L-ascorbate peroxidase 1b) (APX1b) (AtAPx02)	1.11.1.11		2 L-ascorbate + H2O2 + 2 H+ = L-ascorbate + L-dehydroascorbate + 2 H2O		cytosol
Q42593	At1g77490	APXT_ARATH	L-Ascorbate peroxidase	L-ascorbate peroxidase T, chloroplastic (EC 1.11.1.11) (Thylakoid-bound ascorbate peroxidase) (AtAPx06) (tAPX)	1.11.1.11		2 L-ascorbate + H2O2 + 2 H+ = L-ascorbate + L-dehydroascorbate + 2 H2O		plastid
Q05431	At1g07890	APX1_ARATH	L-Ascorbate peroxidase	L-ascorbate peroxidase 1, cytosolic (AP) (AtAPx01) (EC 1.11.1.11)	1.11.1.11		2 L-ascorbate + H2O2 + 2 H+ = L-ascorbate + L-dehydroascorbate + 2 H2O		cytosol
O48646	At4g11600	GPX6_ARATH	-	Probable phospholipid hydroperoxide glutathione peroxidase 6, mitochondrial (AtGPX1) (PHGPx) (EC 1.11.1.12)	1.11.1.12
P52032	At2g25080	GPX1_ARATH	-	Phospholipid hydroperoxide glutathione peroxidase 1, chloroplastic (PHGPx) (EC 1.11.1.12)	1.11.1.12
Q9C5R8	At5g06290	BAS1B_ARATH	Peroxiredoxin	2-Cys peroxiredoxin BAS1-like, chloroplastic (2-Cys Prx B) (2-Cys peroxiredoxin B) (EC 1.11.1.15) (Thiol-specific antioxidant protein B)	1.11.1.15
Q949U7	At3g52960	PRX2E_ARATH	Peroxiredoxin	Peroxiredoxin-2E, chloroplastic (EC 1.11.1.15) (Peroxiredoxin IIE) (Thioredoxin peroxidase 2E)	1.11.1.15
Q9LU86	At3g26060	PRXQ_ARATH	Peroxiredoxin	Peroxiredoxin Q, chloroplastic (EC 1.11.1.15) (Thioredoxin peroxidase)	1.11.1.15
Q96291	At3g11630	BAS1A_ARATH	Peroxiredoxin	2-Cys peroxiredoxin BAS1, chloroplastic (2-Cys Prx A) (2-Cys peroxiredoxin A) (EC 1.11.1.15) (Thiol-specific antioxidant protein A)	1.11.1.15
Q9M7T0	At3g06050	PRX2F_ARATH	Peroxiredoxin	Peroxiredoxin-2F, mitochondrial (EC 1.11.1.15) (Peroxiredoxin IIF) (Thioredoxin peroxidase 2F)	1.11.1.15
Q7G959	At1g65990	PRX2A_ARATH	Peroxiredoxin	Peroxiredoxin-2A (EC 1.11.1.15) (Peroxiredoxin IIA) (Thioredoxin peroxidase 2A)	1.11.1.15
Q9XEX2	At1g65980	PRX2B_ARATH	Peroxiredoxin	Peroxiredoxin-2B (EC 1.11.1.15) (Peroxiredoxin IIB) (Peroxiredoxin TPx1) (Thioredoxin peroxidase 2B) (Thioredoxin-dependent peroxidase 1)	1.11.1.15
Q9SRZ4	At1g65970	PRX2C_ARATH	Peroxiredoxin	Peroxiredoxin-2C (EC 1.11.1.15) (Peroxiredoxin IIC) (Peroxiredoxin TPx2) (Thioredoxin peroxidase 2C) (Thioredoxin-dependent peroxidase 2)	1.11.1.15
O22711	At1g60740	PRX2D_ARATH	Peroxiredoxin	Peroxiredoxin-2D (EC 1.11.1.15) (Peroxiredoxin IID) (Thioredoxin peroxidase 2D)	1.11.1.15
O04005	At1g48130	REHY_ARATH	Peroxiredoxin	1-Cys peroxiredoxin PER1 (EC 1.11.1.15) (Rehydrin homolog) (Thioredoxin peroxidase)	1.11.1.15
P25819	At4g35090	CATA2_ARATH	Catalase	Catalase-2 (EC 1.11.1.6)	1.11.1.6		2 H2O2 = O2 + 2 H2O		peroxisome
Q96528	At1g20630	CATA1_ARATH	Catalase	Catalase-1 (EC 1.11.1.6)	1.11.1.6		2 H2O2 = O2 + 2 H2O		cytosol
Q42547	At1g20620	CATA3_ARATH	Catalase	Catalase-3 (EC 1.11.1.6)	1.11.1.6		2 H2O2 = O2 + 2 H2O		peroxisome
Q43873	At5g67400	PER73_ARATH	Peroxidase	Peroxidase 73 (Atperox P73) (EC 1.11.1.7) (ATP10a) (PRXR11)	1.11.1.7		2 phenolic donor + H2O2 = 2 phenoxyl radical of the donor + 2 H2O		extracellular
Q9FJZ9	At5g66390	PER72_ARATH	Peroxidase	Peroxidase 72 (Atperox P72) (EC 1.11.1.7) (ATP6a) (PRXR8)	1.11.1.7		2 phenolic donor + H2O2 = 2 phenoxyl radical of the donor + 2 H2O		extracellular
Q43387	At5g64120	PER71_ARATH	Peroxidase	Peroxidase 71 (Atperox P71) (EC 1.11.1.7) (ATP15a) (ATPO2)	1.11.1.7		2 phenolic donor + H2O2 = 2 phenoxyl radical of the donor + 2 H2O		extracellular
Q9FMI7	At5g64110	PER70_ARATH	Peroxidase	Peroxidase 70 (Atperox P70) (EC 1.11.1.7) (ATP45)	1.11.1.7		2 phenolic donor + H2O2 = 2 phenoxyl radical of the donor + 2 H2O		extracellular
Q96511	At5g64100	PER69_ARATH	Peroxidase	Peroxidase 69 (Atperox P69) (EC 1.11.1.7) (ATP3a)	1.11.1.7		2 phenolic donor + H2O2 = 2 phenoxyl radical of the donor + 2 H2O		extracellular
Q9LVL1	At5g58400	PER68_ARATH	Peroxidase	Peroxidase 68 (Atperox P68) (EC 1.11.1.7)	1.11.1.7		2 phenolic donor + H2O2 = 2 phenoxyl radical of the donor + 2 H2O		extracellular
Q9LVL2	At5g58390	PER67_ARATH	Peroxidase	Peroxidase 67 (Atperox P67) (EC 1.11.1.7) (ATP44)	1.11.1.7		2 phenolic donor + H2O2 = 2 phenoxyl radical of the donor + 2 H2O		extracellular
Q9LT91	At5g51890	PER66_ARATH	Peroxidase	Peroxidase 66 (Atperox P66) (EC 1.11.1.7) (ATP27a)	1.11.1.7		2 phenolic donor + H2O2 = 2 phenoxyl radical of the donor + 2 H2O		extracellular
Q9FJR1	At5g47000	PER65_ARATH	Peroxidase	Peroxidase 65 (Atperox P65) (EC 1.11.1.7) (ATP43)	1.11.1.7		2 phenolic donor + H2O2 = 2 phenoxyl radical of the donor + 2 H2O		extracellular
Q43872	At5g42180	PER64_ARATH	Peroxidase	Peroxidase 64 (Atperox P64) (EC 1.11.1.7) (ATP17a) (PRXR4)	1.11.1.7		2 phenolic donor + H2O2 = 2 phenoxyl radical of the donor + 2 H2O		extracellular
Q9FL16	At5g40150	PER63_ARATH	Peroxidase	Peroxidase 63 (Atperox P63) (EC 1.11.1.7) (ATP26a)	1.11.1.7		2 phenolic donor + H2O2 = 2 phenoxyl radical of the donor + 2 H2O		extracellular
Q9FKA4	At5g39580	PER62_ARATH	Peroxidase	Peroxidase 62 (Atperox P62) (EC 1.11.1.7) (ATP24a)	1.11.1.7		2 phenolic donor + H2O2 = 2 phenoxyl radical of the donor + 2 H2O		extracellular
Q9FLV5	At5g24070	PER61_ARATH	Peroxidase	Probable peroxidase 61 (Atperox P61) (EC 1.11.1.7)	1.11.1.7		2 phenolic donor + H2O2 = 2 phenoxyl radical of the donor + 2 H2O		extracellular
Q9FMR0	At5g22410	PER60_ARATH	Peroxidase	Peroxidase 60 (Atperox P60) (EC 1.11.1.7) (ATP14a)	1.11.1.7		2 phenolic donor + H2O2 = 2 phenoxyl radical of the donor + 2 H2O		extracellular
Q39034	At5g19890	PER59_ARATH	Peroxidase	Peroxidase 59 (Atperox P59) (EC 1.11.1.7) (ATPN) (Peroxidase N)	1.11.1.7		2 phenolic donor + H2O2 = 2 phenoxyl radical of the donor + 2 H2O		extracellular
P59120	At5g19880	PER58_ARATH	Peroxidase	Peroxidase 58 (Atperox P58) (EC 1.11.1.7) (ATP42)	1.11.1.7		2 phenolic donor + H2O2 = 2 phenoxyl radical of the donor + 2 H2O		extracellular
Q43729	At5g17820	PER57_ARATH	Peroxidase	Peroxidase 57 (Atperox P57) (EC 1.11.1.7) (ATP13a) (PRXR10)	1.11.1.7		2 phenolic donor + H2O2 = 2 phenoxyl radical of the donor + 2 H2O		extracellular
Q9LXG3	At5g15180	PER56_ARATH	Peroxidase	Peroxidase 56 (Atperox P56) (EC 1.11.1.7) (ATP33)	1.11.1.7		2 phenolic donor + H2O2 = 2 phenoxyl radical of the donor + 2 H2O		extracellular
Q96509	At5g14130	PER55_ARATH	Peroxidase	Peroxidase 55 (Atperox P55) (EC 1.11.1.7) (ATP20a)	1.11.1.7		2 phenolic donor + H2O2 = 2 phenoxyl radical of the donor + 2 H2O		extracellular
Q9FG34	At5g06730	PER54_ARATH	Peroxidase	Peroxidase 54 (Atperox P54) (EC 1.11.1.7) (ATP29a)	1.11.1.7		2 phenolic donor + H2O2 = 2 phenoxyl radical of the donor + 2 H2O		extracellular
Q42578	At5g06720	PER53_ARATH	Peroxidase	Peroxidase 53 (Atperox P53) (EC 1.11.1.7) (ATPA2)	1.11.1.7		2 phenolic donor + H2O2 = 2 phenoxyl radical of the donor + 2 H2O		extracellular
Q9FLC0	At5g05340	PER52_ARATH	Peroxidase	Peroxidase 52 (Atperox P52) (EC 1.11.1.7) (ATP49)	1.11.1.7		2 phenolic donor + H2O2 = 2 phenoxyl radical of the donor + 2 H2O		extracellular
Q9SZE7	At4g37530	PER51_ARATH	Peroxidase	Peroxidase 51 (Atperox P51) (EC 1.11.1.7) (ATP37)	1.11.1.7		2 phenolic donor + H2O2 = 2 phenoxyl radical of the donor + 2 H2O		extracellular
Q43731	At4g37520	PER50_ARATH	Peroxidase	Peroxidase 50 (Atperox P50) (EC 1.11.1.7) (ATP9a) (PRXR2)	1.11.1.7		2 phenolic donor + H2O2 = 2 phenoxyl radical of the donor + 2 H2O		extracellular
O23237	At4g36430	PER49_ARATH	Peroxidase	Peroxidase 49 (Atperox P49) (EC 1.11.1.7) (ATP31)	1.11.1.7		2 phenolic donor + H2O2 = 2 phenoxyl radical of the donor + 2 H2O		extracellular
O81755	At4g33870	PER48_ARATH	Peroxidase	Putative Peroxidase 48 (Atperox P48) (EC 1.11.1.7)	1.11.1.7		2 phenolic donor + H2O2 = 2 phenoxyl radical of the donor + 2 H2O		extracellular
Q9SZB9	At4g33420	PER47_ARATH	Peroxidase	Peroxidase 47 (Atperox P47) (EC 1.11.1.7) (ATP32)	1.11.1.7		2 phenolic donor + H2O2 = 2 phenoxyl radical of the donor + 2 H2O		extracellular
O81772	At4g31760	PER46_ARATH	Peroxidase	Peroxidase 46 (Atperox P46) (EC 1.11.1.7) (ATP48)	1.11.1.7		2 phenolic donor + H2O2 = 2 phenoxyl radical of the donor + 2 H2O		extracellular
Q96522	At4g30170	PER45_ARATH	Peroxidase	Peroxidase 45 (Atperox P45) (EC 1.11.1.7) (ATP8a)	1.11.1.7		2 phenolic donor + H2O2 = 2 phenoxyl radical of the donor + 2 H2O		extracellular
Q93V93	At4g26010	PER44_ARATH	Peroxidase	Peroxidase 44 (Atperox P44) (EC 1.11.1.7) (ATP35)	1.11.1.7		2 phenolic donor + H2O2 = 2 phenoxyl radical of the donor + 2 H2O		extracellular
Q9SZH2	At4g25980	PER43_ARATH	Peroxidase	Peroxidase 43 (Atperox P43) (EC 1.11.1.7)	1.11.1.7		2 phenolic donor + H2O2 = 2 phenoxyl radical of the donor + 2 H2O		extracellular
Q9SB81	At4g21960	PER42_ARATH	Peroxidase	Peroxidase 42 (Atperox P42) (EC 1.11.1.7) (ATP1a/ATP1b) (PRXR1)	1.11.1.7		2 phenolic donor + H2O2 = 2 phenoxyl radical of the donor + 2 H2O		extracellular
O23609	At4g17690	PER41_ARATH	Peroxidase	Peroxidase 41 (Atperox P41) (EC 1.11.1.7)	1.11.1.7		2 phenolic donor + H2O2 = 2 phenoxyl radical of the donor + 2 H2O		extracellular
O23474	At4g16270	PER40_ARATH	Peroxidase	Peroxidase 40 (Atperox P40) (EC 1.11.1.7)	1.11.1.7		2 phenolic donor + H2O2 = 2 phenoxyl radical of the donor + 2 H2O		extracellular
Q9SUT2	At4g11290	PER39_ARATH	Peroxidase	Peroxidase 39 (Atperox P39) (EC 1.11.1.7) (ATP19a)	1.11.1.7		2 phenolic donor + H2O2 = 2 phenoxyl radical of the donor + 2 H2O		extracellular
Q9LDA4	At4g08780	PER38_ARATH	Peroxidase	Peroxidase 38 (Atperox P38) (EC 1.11.1.7)	1.11.1.7		2 phenolic donor + H2O2 = 2 phenoxyl radical of the donor + 2 H2O		vacuole; extracellular
Q9LDN9	At4g08770	PER37_ARATH	Peroxidase	Peroxidase 37 (Atperox P37) (EC 1.11.1.7) (ATP38)	1.11.1.7		2 phenolic donor + H2O2 = 2 phenoxyl radical of the donor + 2 H2O		vacuole; extracellular
Q9SD46	At3g50990	PER36_ARATH	Peroxidase	Peroxidase 36 (Atperox P36) (EC 1.11.1.7)	1.11.1.7		2 phenolic donor + H2O2 = 2 phenoxyl radical of the donor + 2 H2O		extracellular
Q96510	At3g49960	PER35_ARATH	Peroxidase	Peroxidase 35 (Atperox P35) (EC 1.11.1.7) (ATP21a)	1.11.1.7		2 phenolic donor + H2O2 = 2 phenoxyl radical of the donor + 2 H2O		extracellular
Q9SMU8	At3g49120	PER34_ARATH	Peroxidase	Peroxidase 34 (Atperox P34) (EC 1.11.1.7) (ATPCb)	1.11.1.7		2 phenolic donor + H2O2 = 2 phenoxyl radical of the donor + 2 H2O		vacuole; extracellular
P24101	At3g49110	PER33_ARATH	Peroxidase	Peroxidase 33 (Atperox P33) (EC 1.11.1.7) (ATPCa) (Neutral peroxidase C) (PERC)	1.11.1.7		2 phenolic donor + H2O2 = 2 phenoxyl radical of the donor + 2 H2O		vacuole; extracellular
Q9LHB9	At3g32980	PER32_ARATH	Peroxidase	Peroxidase 32 (Atperox P32) (EC 1.11.1.7) (ATP16a) (PRXR3)	1.11.1.7		2 phenolic donor + H2O2 = 2 phenoxyl radical of the donor + 2 H2O		vacuole; extracellular
Q9LHA7	At3g28200	PER31_ARATH	Peroxidase	Peroxidase 31 (Atperox P31) (EC 1.11.1.7) (ATP41)	1.11.1.7		2 phenolic donor + H2O2 = 2 phenoxyl radical of the donor + 2 H2O		extracellular
Q9LSY7	At3g21770	PER30_ARATH	Peroxidase	Peroxidase 30 (Atperox P30) (EC 1.11.1.7) (ATP7a) (PRXR9)	1.11.1.7		2 phenolic donor + H2O2 = 2 phenoxyl radical of the donor + 2 H2O		extracellular
Q9LSP0	At3g17070	PER29_ARATH	Peroxidase	Peroxidase 29 (Atperox P29) (EC 1.11.1.7) (ATP40)	1.11.1.7		2 phenolic donor + H2O2 = 2 phenoxyl radical of the donor + 2 H2O		extracellular
Q9SS67	At3g03670	PER28_ARATH	Peroxidase	Peroxidase 28 (Atperox P28) (EC 1.11.1.7) (ATP39)	1.11.1.7		2 phenolic donor + H2O2 = 2 phenoxyl radical of the donor + 2 H2O		extracellular
Q43735	At3g01190	PER27_ARATH	Peroxidase	Peroxidase 27 (Atperox P27) (EC 1.11.1.7) (ATP12a) (PRXR7)	1.11.1.7		2 phenolic donor + H2O2 = 2 phenoxyl radical of the donor + 2 H2O		extracellular
O22862	At2g43480	PER26_ARATH	Peroxidase	Probable peroxidase 26 (Atperox P26) (EC 1.11.1.7) (ATP50)	1.11.1.7		2 phenolic donor + H2O2 = 2 phenoxyl radical of the donor + 2 H2O		extracellular
O80822	At2g41480	PER25_ARATH	Peroxidase	Peroxidase 25 (Atperox P25) (EC 1.11.1.7)	1.11.1.7		2 phenolic donor + H2O2 = 2 phenoxyl radical of the donor + 2 H2O		extracellular
Q9ZV04	At2g39040	PER24_ARATH	Peroxidase	Peroxidase 24 (Atperox P24) (EC 1.11.1.7) (ATP47)	1.11.1.7		2 phenolic donor + H2O2 = 2 phenoxyl radical of the donor + 2 H2O		extracellular
O80912	At2g38390	PER23_ARATH	Peroxidase	Peroxidase 23 (Atperox P23) (EC 1.11.1.7) (ATP34)	1.11.1.7		2 phenolic donor + H2O2 = 2 phenoxyl radical of the donor + 2 H2O		vacuole; extracellular
P24102	At2g38380	PER22_ARATH	Peroxidase	Peroxidase 22 (Atperox P22) (EC 1.11.1.7) (ATPEa) (Basic peroxidase E)	1.11.1.7		2 phenolic donor + H2O2 = 2 phenoxyl radical of the donor + 2 H2O		vacuole; extracellular
Q42580	At2g37130	PER21_ARATH	Peroxidase	Peroxidase 21 (Atperox P21) (EC 1.11.1.7) (ATP2a/ATP2b) (PRXR5)	1.11.1.7		2 phenolic donor + H2O2 = 2 phenoxyl radical of the donor + 2 H2O		extracellular
Q9SLH7	At2g35380	PER20_ARATH	Peroxidase	Peroxidase 20 (Atperox P20) (EC 1.11.1.7) (ATP28a)	1.11.1.7		2 phenolic donor + H2O2 = 2 phenoxyl radical of the donor + 2 H2O		extracellular
O22959	At2g34060	PER19_ARATH	Peroxidase	Peroxidase 19 (Atperox P19) (EC 1.11.1.7) (ATP51)	1.11.1.7		2 phenolic donor + H2O2 = 2 phenoxyl radical of the donor + 2 H2O		extracellular
Q9SK52	At2g24800	PER18_ARATH	Peroxidase	Peroxidase 18 (Atperox P18) (EC 1.11.1.7)	1.11.1.7		2 phenolic donor + H2O2 = 2 phenoxyl radical of the donor + 2 H2O		extracellular
Q9SJZ2	At2g22420	PER17_ARATH	Peroxidase	Peroxidase 17 (Atperox P17) (EC 1.11.1.7) (ATP25a)	1.11.1.7		2 phenolic donor + H2O2 = 2 phenoxyl radical of the donor + 2 H2O		vacuole; extracellular
Q96518	At2g18980	PER16_ARATH	Peroxidase	Peroxidase 16 (Atperox P16) (EC 1.11.1.7) (ATP22a)	1.11.1.7		2 phenolic donor + H2O2 = 2 phenoxyl radical of the donor + 2 H2O		extracellular
Q9SI16	At2g18150	PER15_ARATH	Peroxidase	Peroxidase 15 (Atperox P15) (EC 1.11.1.7) (ATP36)	1.11.1.7		2 phenolic donor + H2O2 = 2 phenoxyl radical of the donor + 2 H2O		extracellular
Q9SI17	At2g18140	PER14_ARATH	Peroxidase	Peroxidase 14 (Atperox P14) (EC 1.11.1.7)	1.11.1.7		2 phenolic donor + H2O2 = 2 phenoxyl radical of the donor + 2 H2O		extracellular
O49293	At1g77100	PER13_ARATH	Peroxidase	Peroxidase 13 (Atperox P13) (EC 1.11.1.7)	1.11.1.7		2 phenolic donor + H2O2 = 2 phenoxyl radical of the donor + 2 H2O		extracellular
Q96520	At1g71695	PER12_ARATH	Peroxidase	Peroxidase 12 (Atperox P12) (EC 1.11.1.7) (ATP4a) (PRXR6)	1.11.1.7		2 phenolic donor + H2O2 = 2 phenoxyl radical of the donor + 2 H2O		vacuole; extracellular
Q96519	At1g68850	PER11_ARATH	Peroxidase	Peroxidase 11 (Atperox P11) (EC 1.11.1.7) (ATP23a/ATP23b)	1.11.1.7		2 phenolic donor + H2O2 = 2 phenoxyl radical of the donor + 2 H2O		extracellular
Q9FX85	At1g49570	PER10_ARATH	Peroxidase	Peroxidase 10 (Atperox P10) (EC 1.11.1.7) (ATP5a)	1.11.1.7		2 phenolic donor + H2O2 = 2 phenoxyl radical of the donor + 2 H2O		extracellular
Q96512	At1g44970	PER9_ARATH	Peroxidase	Peroxidase 9 (Atperox P9) (EC 1.11.1.7) (ATP18a)	1.11.1.7		2 phenolic donor + H2O2 = 2 phenoxyl radical of the donor + 2 H2O		extracellular
Q9LNL0	At1g34510	PER8_ARATH	Peroxidase	Peroxidase 8 (Atperox P8) (EC 1.11.1.7)	1.11.1.7		2 phenolic donor + H2O2 = 2 phenoxyl radical of the donor + 2 H2O		extracellular
Q9SY33	At1g30870	PER7_ARATH	Peroxidase	Peroxidase 7 (Atperox P7) (EC 1.11.1.7) (ATP30)	1.11.1.7		2 phenolic donor + H2O2 = 2 phenoxyl radical of the donor + 2 H2O		extracellular
O48677	At1g24110	PER6_ARATH	Peroxidase	Peroxidase 6 (Atperox P6) (EC 1.11.1.7)	1.11.1.7		2 phenolic donor + H2O2 = 2 phenoxyl radical of the donor + 2 H2O		extracellular
Q9M9Q9	At1g14550	PER5_ARATH	Peroxidase	Peroxidase 5 (Atperox P5) (EC 1.11.1.7)	1.11.1.7		2 phenolic donor + H2O2 = 2 phenoxyl radical of the donor + 2 H2O		extracellular
Q9LE15	At1g14540	PER4_ARATH	Peroxidase	Peroxidase 4 (Atperox P4) (EC 1.11.1.7) (ATP46)	1.11.1.7		2 phenolic donor + H2O2 = 2 phenoxyl radical of the donor + 2 H2O		extracellular
O23044	At1g05260	PER3_ARATH	Peroxidase	Peroxidase 3 (Atperox P3) (EC 1.11.1.7) (ATPRC) (RCI3A) (Rare cold-inducible protein)	1.11.1.7		2 phenolic donor + H2O2 = 2 phenoxyl radical of the donor + 2 H2O		extracellular
Q67Z07	At1g05250	PER2_ARATH	Peroxidase	Peroxidase 2 (EC 1.11.1.7) (ATP12a) (Atperox P2)	1.11.1.7		2 phenolic donor + H2O2 = 2 phenoxyl radical of the donor + 2 H2O		extracellular
P0DI10	At1g05240	PER1_ARATH	Peroxidase	Peroxidase 1 (EC 1.11.1.7) (ATP11a) (Atperox P1)	1.11.1.7		2 phenolic donor + H2O2 = 2 phenoxyl radical of the donor + 2 H2O		extracellular
Q9SZ54	At4g31870	GPX7_ARATH	Glutathione peroxidase	Putative glutathione peroxidase 7, chloroplastic (EC 1.11.1.9)	1.11.1.9		2 glutathione + H2O2 = glutathione disulfide + 2 H2O		plastid
Q9LYB4	At3g63080	GPX5_ARATH	Glutathione peroxidase	Probable glutathione peroxidase 5 (EC 1.11.1.9)	1.11.1.9		2 glutathione + H2O2 = glutathione disulfide + 2 H2O		plasma membrane
Q8L910	At2g48150	GPX4_ARATH	Glutathione peroxidase	Probable glutathione peroxidase 4 (EC 1.11.1.9)	1.11.1.9		2 glutathione + H2O2 = glutathione disulfide + 2 H2O		cytosol
O22850	At2g43350	GPX3_ARATH	Glutathione peroxidase	Probable glutathione peroxidase 3, mitochondrial (EC 1.11.1.9)	1.11.1.9		2 glutathione + H2O2 = glutathione disulfide + 2 H2O		mitochondrion
O04922	At2g31570	GPX2_ARATH	Glutathione peroxidase	Probable glutathione peroxidase 2 (EC 1.11.1.9)	1.11.1.9		2 glutathione + H2O2 = glutathione disulfide + 2 H2O		cytosol
Q8LBU2	At1g63460	GPX8_ARATH	Glutathione peroxidase	Probable glutathione peroxidase 8 (EC 1.11.1.9)	1.11.1.9		2 glutathione + H2O2 = glutathione disulfide + 2 H2O		cytosol
Q9FLV0	At5g24530	DMR6_ARATH	-	Protein DOWNY MILDEW RESISTANCE 6 (AtDMR6) (EC 1.14.11.-) (2-oxoglutarate (2OG)-Fe(II) oxygenase-like protein DMR6) (Salicylate 3-hydroxylase DMR6) (S3H DMR6) (SA 3-hydroxylase DMR6) (Salicylic acid 3-hydroxylase DMR6) (EC 1.14.13.-)	1.14.11.-	1.14.13.-
Q9ZSA8	At4g10500	DLO1_ARATH	-	Protein DMR6-LIKE OXYGENASE 1 (EC 1.14.11.-) (2-oxoglutarate (2OG)-Fe(II) oxygenase-like protein DLO1) (Protein SENESCENCE-ASSOCIATED GENE 108) (Salicylate 3-hydroxylase DLO1) (S3H DLO1) (SA 3-hydroxylase DLO1) (Salicylic acid 3-hydroxylase DLO1) (EC 1.14.13.-)	1.14.11.-	1.14.13.-
Q9ZSA7	At4g10490	DLO2_ARATH	-	Protein DMR6-LIKE OXYGENASE 2 (EC 1.14.11.-) (2-oxoglutarate (2OG)-Fe(II) oxygenase-like protein DLO2) (Salicylate 3-hydroxylase DLO2) (S3H DLO2) (SA 3-hydroxylase DLO2) (Salicylic acid 3-hydroxylase DLO2) (EC 1.14.13.-)	1.14.11.-	1.14.13.-
F4J6I6	At3g24200	F4J6I6_ARATH	-	Ubiquinone biosynthesis monooxygenase COQ6, mitochondrial (EC 1.14.13.-)	1.14.13.-
Q9FKE7	At5g45180	FMO2_ARATH	-	Putative flavin-containing monooxygenase 2 (EC 1.14.13.-)	1.14.13.-
Q9FF18	At5g38450	C7351_ARATH	-	Cytokinin hydroxylase (EC 1.14.13.-) (Cytochrome P450 35A1)	1.14.13.-
Q9FLC2	At5g05320	MO3_ARATH	-	Monooxygenase 3 (AtMO3) (EC 1.14.13.-)	1.14.13.-
O81816	At4g38540	MO2_ARATH	-	Monooxygenase 2 (AtMO2) (EC 1.14.13.-)	1.14.13.-
O81815	At4g15760	MO1_ARATH	-	Monooxygenase 1 (AtMO1) (EC 1.14.13.-)	1.14.13.-
Q9ZW95	At1g67110	C7352_ARATH	-	Cytokinin hydroxylase (EC 1.14.13.-) (Cytochrome P450 35A2)	1.14.13.-
Q9LMA1	At1g19250	FMO1_ARATH	-	Probable flavin-containing monooxygenase 1 (EC 1.14.13.-)	1.14.13.-
P92994	At2g30490	TCMO_ARATH	-	Trans-cinnamate 4-monooxygenase (EC 1.14.13.11) (Cinnamic acid 4-hydroxylase) (C4H) (CA4H) (Cytochrome P450 73) (Cytochrome P450C4H)	1.14.13.11
Q9M066	At4g36380	C90C1_ARATH	-	3-epi-6-deoxocathasterone 23-monooxygenase (EC 1.14.13.112) (Cytochrome P450 90C1) (Protein ROTUNDIFOLIA 3)	1.14.13.112
Q94IA6	At3g13730	C90D1_ARATH	-	3-epi-6-deoxocathasterone 23-monooxygenase (EC 1.14.13.112) (Cytochrome P450 90D1)	1.14.13.112
Q9MBA1	At1g44446	CAO_ARATH	-	Chlorophyllide a oxygenase, chloroplastic (Chlorophyll a oxygenase) (EC 1.14.13.122) (Chlorophyll b synthase) (AtCAO)	1.14.13.122
O81346	At4g39950	C79B2_ARATH	-	Tryptophan N-monooxygenase 1 (EC 1.14.13.125) (Cytochrome P450 79B2) (Tryptophan N-hydroxylase 1)	1.14.13.125
Q501D8	At2g22330	C79B3_ARATH	-	Tryptophan N-monooxygenase 2 (EC 1.14.13.125) (Cytochrome P450 79B3) (Tryptophan N-hydroxylase 2)	1.14.13.125
Q9LKC0	At5g43890	YUC5_ARATH	-	Probable indole-3-pyruvate monooxygenase YUCCA5 (EC 1.14.13.168) (Flavin-containing monooxygenase YUCCA5) (Protein SUPPRESSOR OF ER 1)	1.14.13.168
Q8VZ59	At5g25620	YUC6_ARATH	-	Indole-3-pyruvate monooxygenase YUCCA6 (EC 1.14.13.168) (Flavin-containing monooxygenase YUCCA6) (Protein HYPERTALL1)	1.14.13.168
Q9LFM5	At5g11320	YUC4_ARATH	-	Probable indole-3-pyruvate monooxygenase YUCCA4 (EC 1.14.13.168) (Flavin-containing monooxygenase YUCCA4)	1.14.13.168
Q9SZY8	At4g32540	YUC1_ARATH	-	Probable indole-3-pyruvate monooxygenase YUCCA1 (EC 1.14.13.168) (Flavin-containing monooxygenase YUCCA1)	1.14.13.168
Q9SVU0	At4g28720	YUC8_ARATH	-	Probable indole-3-pyruvate monooxygenase YUCCA8 (EC 1.14.13.168) (Flavin-containing monooxygenase YUCCA8)	1.14.13.168
Q9SVQ1	At4g13260	YUC2_ARATH	-	Indole-3-pyruvate monooxygenase YUCCA2 (EC 1.14.13.168) (Flavin-containing monooxygenase YUCCA2)	1.14.13.168
O49312	At2g33230	YUC7_ARATH	-	Probable indole-3-pyruvate monooxygenase YUCCA7 (EC 1.14.13.168) (Flavin-containing monooxygenase YUCCA7)	1.14.13.168
Q9FVQ0	At1g48910	YUC10_ARATH	-	Probable indole-3-pyruvate monooxygenase YUCCA10 (EC 1.14.13.168) (Flavin-containing monooxygenase YUCCA10)	1.14.13.168
Q9LPL3	At1g21430	YUC11_ARATH	-	Probable indole-3-pyruvate monooxygenase YUCCA11 (EC 1.14.13.168) (Flavin-containing monooxygenase YUCCA11)	1.14.13.168
O23024	At1g04610	YUC3_ARATH	-	Probable indole-3-pyruvate monooxygenase YUCCA3 (EC 1.14.13.168) (Flavin-containing monooxygenase YUCCA3)	1.14.13.168
O64489	At1g04180	YUC9_ARATH	-	Probable indole-3-pyruvate monooxygenase YUCCA9 (EC 1.14.13.168) (Flavin-containing monooxygenase YUCCA9)	1.14.13.168
P48422	At5g58860	C86A1_ARATH	-	Cytochrome P450 86A1 (EC 1.14.13.205) (CYPLXXXVI) (P450-dependent fatty acid omega-hydroxylase) (Protein HYDROXYLASE OF ROOT SUBERIZED TISSUE)	1.14.13.205
Q9C788	At1g69500	C70B1_ARATH	-	Cytochrome P450 704B1 (Long-chain fatty acid omega-hydroxylase) (EC 1.14.13.205)	1.14.13.205
Q9LNJ4	At1g01280	C70A2_ARATH	-	Cytochrome P450 703A2 (EC 1.14.13.206) (Protein DEFECTIVE IN EXINE FORMATION 2)	1.14.13.206
Q9SD85	At5g07990	F3PH_ARATH	-	Flavonoid 3'-monooxygenase (EC 1.14.13.21) (Cytochrome P450 75B1) (Flavonoid 3'-hydroxylase) (AtF3'H) (Protein TRANSPARENT TESTA 7)	1.14.13.21
Q9SS04	At1g65860	GSOX1_ARATH	-	Flavin-containing monooxygenase FMO GS-OX1 (EC 1.14.13.237) (Flavin-monooxygenase glucosinolate S-oxygenase 1) (Putative flavin-containing monooxygenase 3)	1.14.13.237
Q93Y23	At1g62570	GSOX4_ARATH	-	Flavin-containing monooxygenase FMO GS-OX4 (EC 1.14.13.237) (Flavin-monooxygenase glucosinolate S-oxygenase 4)	1.14.13.237
Q9SXE1	At1g62560	GSOX3_ARATH	-	Flavin-containing monooxygenase FMO GS-OX3 (EC 1.14.13.237) (Flavin-monooxygenase glucosinolate S-oxygenase 3)	1.14.13.237
Q94K43	At1g62540	GSOX2_ARATH	-	Flavin-containing monooxygenase FMO GS-OX2 (EC 1.14.13.237) (Flavin-monooxygenase glucosinolate S-oxygenase 2)	1.14.13.237
A8MRX0	At1g12140	GSOX5_ARATH	-	Flavin-containing monooxygenase FMO GS-OX5 (EC 1.14.13.237) (Flavin-monooxygenase glucosinolate S-oxygenase 5)	1.14.13.237
Q66GP9	At3g47450	NOA1_ARATH	-	NO-associated protein 1, chloroplastic/mitochondrial (AtNOA1) (Dubious mitochondrial nitric oxide synthase 1) (AtNOS1) (EC 1.14.13.39) (GTPase NOA1) (Protein RESISTANT TO INHIBITION BY FOSMIDOMYCIN 1)	1.14.13.39
Q9SAA9	At1g11680	CP511_ARATH	-	Sterol 14-demethylase (EC 1.14.13.70) (Cytochrome P450 51A2) (Cytochrome P450 51G1) (AtCYP51) (Obtusifoliol 14-demethylase) (Protein EMBRYO DEFECTIVE 1738)	1.14.13.70
Q93ZB2	At5g25900	KO1_ARATH	-	Ent-kaurene oxidase, chloroplastic (AtKO1) (EC 1.14.13.78) (Cytochrome P450 701A3)	1.14.13.78
Q9C5Y2	At2g32440	KAO2_ARATH	-	Ent-kaurenoic acid oxidase 2 (AtKAO2) (EC 1.14.13.79) (Cytochrome P450 88A4)	1.14.13.79
O23051	At1g05160	KAO1_ARATH	-	Ent-kaurenoic acid oxidase 1 (AtKAO1) (EC 1.14.13.79) (Cytochrome P450 88A3)	1.14.13.79
Q9M591	At3g56940	CRD1_ARATH	-	Magnesium-protoporphyrin IX monomethyl ester [oxidative] cyclase, chloroplastic (Mg-protoporphyrin IX monomethyl ester oxidative cyclase) (EC 1.14.13.81) (Copper response defect 1 protein) (Dicarboxylate diiron protein) (AtZIP) (MPE-cyclase)	1.14.13.81
Q9FH76	At5g45340	ABAH3_ARATH	-	Abscisic acid 8'-hydroxylase 3 (ABA 8'-hydroxylase 3) (EC 1.14.13.93) (Cytochrome P450 707A3)	1.14.13.93
Q949P1	At4g19230	ABAH1_ARATH	-	Abscisic acid 8'-hydroxylase 1 (ABA 8'-hydroxylase 1) (EC 1.14.13.93) (Cytochrome P450 707A1)	1.14.13.93
Q9LJK2	At3g19270	ABAH4_ARATH	-	Abscisic acid 8'-hydroxylase 4 (ABA 8'-hydroxylase 4) (EC 1.14.13.93) (Cytochrome P450 707A4)	1.14.13.93
O81077	At2g29090	ABAH2_ARATH	-	Abscisic acid 8'-hydroxylase 2 (ABA 8'-hydroxylase 2) (EC 1.14.13.93) (Cytochrome P450 707A2)	1.14.13.93
Q9LU64	At5g51100	SODF2_ARATH	Superoxide dismutase	Superoxide dismutase [Fe] 2, chloroplastic (EC 1.15.1.1) (Protein ALBINO OR PALE GREEN 8) (Protein FE SUPEROXIDE DISMUTASE 2)	1.15.1.1		2 superoxide + 2 H+ = O2 + H2O2		plastid
Q9FMX0	At5g23310	SODF3_ARATH	Superoxide dismutase	Superoxide dismutase [Fe] 3, chloroplastic (EC 1.15.1.1) (Protein FE SUPEROXIDE DISMUTASE 3)	1.15.1.1		2 superoxide + 2 H+ = O2 + H2O2		plastid
Q9FK60	At5g18100	SODC3_ARATH	Superoxide dismutase	Superoxide dismutase [Cu-Zn] 3 (EC 1.15.1.1) (Copper/zinc superoxide dismutase 3)	1.15.1.1		2 superoxide + 2 H+ = O2 + H2O2		peroxisome
P21276	At4g25100	SODF1_ARATH	Superoxide dismutase	Superoxide dismutase [Fe] 1, chloroplastic (EC 1.15.1.1) (Protein FE SUPEROXIDE DISMUTASE 1)	1.15.1.1		2 superoxide + 2 H+ = O2 + H2O2		plastid
Q9LYK8	At3g56350	SODM2_ARATH	Superoxide dismutase	Superoxide dismutase [Mn] 2, mitochondrial (EC 1.15.1.1) (Protein MANGANESE SUPEROXIDE DISMUTASE 2) (AtMSD2)	1.15.1.1		2 superoxide + 2 H+ = O2 + H2O2		mitochondrion
O81235	At3g10920	SODM1_ARATH	Superoxide dismutase	Superoxide dismutase [Mn] 1, mitochondrial (EC 1.15.1.1) (Protein MANGANESE SUPEROXIDE DISMUTASE 1) (AtMSD1) (Protein MATERNAL EFFECT EMBRYO ARREST 33)	1.15.1.1		2 superoxide + 2 H+ = O2 + H2O2		mitochondrion
O78310	At2g28190	SODC2_ARATH	Superoxide dismutase	Superoxide dismutase [Cu-Zn] 2, chloroplastic (EC 1.15.1.1) (Copper/zinc superoxide dismutase 2)	1.15.1.1		2 superoxide + 2 H+ = O2 + H2O2		plastid
P24704	At1g08830	SODC1_ARATH	Superoxide dismutase	Superoxide dismutase [Cu-Zn] 1 (EC 1.15.1.1) (Copper/zinc superoxide dismutase 1)	1.15.1.1		2 superoxide + 2 H+ = O2 + H2O2		cytosol
Q7G191	At1g04580	ALDO4_ARATH	Aldehyde/acetaldehyde oxidase	Benzaldehyde dehydrogenase (NAD(+)) (EC 1.2.1.28) (Aldehyde oxidase 4) (AO-4) (AtAO-4) (AtAO2) (Indole-3-acetaldehyde oxidase) (IAA oxidase) (EC 1.2.3.7)	1.2.1.28	1.2.3.7		(Indol-3-yl)acetaldehyde + H2O + O2 = (indol-3-yl)acetate + H2O2	cytosol
Q9FYG4	At1g67290	GLOX1_ARATH	Aldehyde/acetaldehyde oxidase	Aldehyde oxidase GLOX1 (EC 1.2.3.1) (Glyoxal oxidase 1)	1.2.3.1		An aldehyde + H2O + O2 = a carboxylate + H2O2		plasma membrane
Q7G9P4	At2g27150	ALDO3_ARATH	Aldehyde/acetaldehyde oxidase	Abscisic-aldehyde oxidase (EC 1.2.3.14) (Aldehyde oxidase 3) (AO-3) (AtAO-3) (AtAO4) (Indole-3-acetaldehyde oxidase) (IAA oxidase) (EC 1.2.3.7)	1.2.3.14	1.2.3.7	Abscisic aldehyde + H2O + O2 = abscisate + H2O2	(Indol-3-yl)acetaldehyde + H2O + O2 = (indol-3-yl)acetate + H2O2	cytosol
Q7G193	At5g20960	ALDO1_ARATH	Aldehyde/acetaldehyde oxidase	Indole-3-acetaldehyde oxidase (IAA oxidase) (EC 1.2.3.7) (Aldehyde oxidase 1) (AO-1) (AtAO-1) (AtAO1)	1.2.3.7		(Indol-3-yl)acetaldehyde + H2O + O2 = (indol-3-yl)acetate + H2O2		cytosol
Q7G192	At3g43600	ALDO2_ARATH	Aldehyde/acetaldehyde oxidase	Indole-3-acetaldehyde oxidase (IAA oxidase) (EC 1.2.3.7) (Aldehyde oxidase 2) (AO-2) (AtAO-2) (AtAO3)	1.2.3.7		(Indol-3-yl)acetaldehyde + H2O + O2 = (indol-3-yl)acetate + H2O2		peroxisome
Q8S9J1	At5g14220	PPOCM_ARATH	Protoporphyrinogen oxidase	Protoporphyrinogen oxidase 2, chloroplastic/mitochondrial (PPO2) (EC 1.3.3.4) (Protein MATERNAL EFFECT EMBRYO ARREST 61)	1.3.3.4		Protoporphyrinogen-IX + 3 O2 = protoporphyrin-IX + 3 H2O2		mitochondrion,plastid
P55826	At4g01690	PPOC_ARATH	Protoporphyrinogen oxidase	Protoporphyrinogen oxidase 1, chloroplastic (PPO1) (EC 1.3.3.4)	1.3.3.4		Protoporphyrinogen-IX + 3 O2 = protoporphyrin-IX + 3 H2O2		plastid
Q96329	At3g51840	ACOX4_ARATH	Acyl-coenzyme A oxidase	Acyl-coenzyme A oxidase 4, peroxisomal (AOX 4) (EC 1.3.3.6) (G6p) (Short-chain acyl-CoA oxidase) (AtCX4) (AtG6) (SAOX)	1.3.3.6		Acyl-CoA + O2 = trans-2,3-dehydroacyl-CoA + H2O2		peroxisome
O65201	At5g65110	ACOX2_ARATH	Acyl-coenzyme A oxidase	Acyl-coenzyme A oxidase 2, peroxisomal (AOX 2) (EC 1.3.3.6) (Long-chain acyl-CoA oxidase) (AtCX2)	1.3.3.6		Acyl-CoA + O2 = trans-2,3-dehydroacyl-CoA + H2O2		peroxisome
O65202	At4g16760	ACOX1_ARATH	Acyl-coenzyme A oxidase	Peroxisomal acyl-coenzyme A oxidase 1 (AOX 1) (EC 1.3.3.6) (Long-chain acyl-CoA oxidase) (AtCX1)	1.3.3.6		Acyl-CoA + O2 = trans-2,3-dehydroacyl-CoA + H2O2		peroxisome
P0CZ24	At3g06690	Y3669_ARATH	Acyl-coenzyme A oxidase	Putative acyl-coenzyme A oxidase At3g06690 (Acyl-CoA oxidase) (EC 1.3.3.6)	1.3.3.6		Acyl-CoA + O2 = trans-2,3-dehydroacyl-CoA + H2O2		peroxisome
Q9ZQP2	At2g35690	ACO12_ARATH	Acyl-coenzyme A oxidase	Putative peroxisomal acyl-coenzyme A oxidase 1.2 (EC 1.3.3.6)	1.3.3.6		Acyl-CoA + O2 = trans-2,3-dehydroacyl-CoA + H2O2		peroxisome
Q9LMI7	At1g06310	ACO32_ARATH	Acyl-coenzyme A oxidase	Putative acyl-coenzyme A oxidase 3.2, peroxisomal (EC 1.3.3.6)	1.3.3.6		Acyl-CoA + O2 = trans-2,3-dehydroacyl-CoA + H2O2		peroxisome
P0CZ23	At1g06290	ACOX3_ARATH	Acyl-coenzyme A oxidase	Acyl-coenzyme A oxidase 3, peroxisomal (AOX 3) (Acyl-CoA oxidase 3) (EC 1.3.3.6) (Medium-chain acyl-CoA oxidase) (AtCX3)	1.3.3.6		Acyl-CoA + O2 = trans-2,3-dehydroacyl-CoA + H2O2		peroxisome
Q8L742	At4g12290	Q8L742_ARATH	Amine/polyamine oxidase	Amine oxidase (EC 1.4.3.-), AtCuAOδ	1.4.3.-		R-NH2 + O2 = X + H2O2		plasma membrane
Q9STI3	At4g12280	Q9STI3_ARATH	Amine/polyamine oxidase	Amine oxidase (EC 1.4.3.-), AtCuAOε2	1.4.3.-		R-NH2 + O2 = X + H2O2		cytosol
Q9STI4	At4g12270	Q9STI4_ARATH	Amine/polyamine oxidase	Amine oxidase (EC 1.4.3.-), AtCuAOε1	1.4.3.-		R-NH2 + O2 = X + H2O2		extracellular
Q9M2B9	At3g43670	Q9M2B9_ARATH	Amine/polyamine oxidase	Amine oxidase (EC 1.4.3.-), AtCuAOγ2	1.4.3.-		R-NH2 + O2 = X + H2O2		extracellular
Q8L866	At2g42490	Q8L866_ARATH	Amine/polyamine oxidase	Amine oxidase (EC 1.4.3.-), AtCuAOζ	1.4.3.-		R-NH2 + O2 = X + H2O2		peroxisome
A0A178WFA4	At1g31670	A0A178WFA4_ARATH	Amine/polyamine oxidase	Amine oxidase (EC 1.4.3.-); AtCuAOα1	1.4.3.-		R-NH2 + O2 = X + H2O2		plasma membrane
F4IAX1	At1g31710	F4IAX1_ARATH	Amine/polyamine oxidase	Amine oxidase (EC 1.4.3.-); AtCuAOα3	1.4.3.-		R-NH2 + O2 = X + H2O2		extracellular
F4IAX0	At1g31690	F4IAX0_ARATH	Amine/polyamine oxidase	Amine oxidase (EC 1.4.3.-); AtCuAOα2	1.4.3.-		R-NH2 + O2 = X + H2O2		extracellular
Q94AY1	At5g14760	NADB_ARATH	L-Aspartate oxidase	L-aspartate oxidase, chloroplastic (EC 1.4.3.16) (Protein FLAGELLIN-INSENSITIVE 4)	1.4.3.16		L-aspartate + O2 = iminosuccinate + H2O2		plastid
O23349	At4g14940	AO1_ARATH	Amine/polyamine oxidase	Primary amine oxidase 1 (AtAO1) (EC 1.4.3.21) AtCuAOβ	1.4.3.21		RCH2NH2 + H2O + O2 = RCHO + NH3 + H2O2		extracellular
Q8H1H9	At1g62810	AMO_ARATH	Amine/polyamine oxidase	Primary amine oxidase (EC 1.4.3.21) (Amine oxidase [copper-containing]) AtCuAOγ1	1.4.3.21		RCH2NH2 + H2O + O2 = RCHO + NH3 + H2O2		extracellular
P0DO00	At1g31672 [not listed in ARAPORT]	AMO2_ARATH	Amine/polyamine oxidase	Primary amine oxidase 2 (EC 1.4.3.21) (Amine oxidase [copper-containing] 2)	1.4.3.21		RCH2NH2 + H2O + O2 = RCHO + NH3 + H2O2
Q9ZPY1	At2g46580	PPOX2_ARATH	Pyridoxal 5'-phosphate synthase	Pyridoxine/pyridoxamine 5'-phosphate oxidase 2 (AtPPOX1) (EC 1.4.3.5)	1.4.3.5		Pyridoxamine 5'-phosphate + H2O + O2 = pyridoxal 5'-phosphate + NH3 + H2O2; Pyridoxine 5'-phosphate + O2 = pyridoxal 5'-phosphate + H2O2		cytosol
Q9LTX3	At5g49970	PPOX1_ARATH	Pyridoxal 5'-phosphate synthase	Pyridoxine/pyridoxamine 5'-phosphate oxidase 1, chloroplastic (AtPPOX1) [Includes: Pyridoxine/pyridoxamine 5'-phosphate oxidase (EC 1.4.3.5) (PNP/PMP oxidase) (PNPOx) (Pyridoxal 5'-phosphate synthase); Probable NAD(P)HX epimerase (EC 5.1.99.6)]	1.4.3.5	5.1.99.6	Pyridoxamine 5'-phosphate + H2O + O2 = pyridoxal 5'-phosphate + NH3 + H2O2; Pyridoxine 5'-phosphate + O2 = pyridoxal 5'-phosphate + H2O2	Pyridoxine 5'-phosphate + O2 = pyridoxal 5'-phosphate + H2O2.	plastid
Q9SU79	At4g29720	PAO5_ARATH	Amine/polyamine oxidase	Probable polyamine oxidase 5 (AtPAO5) (EC 1.5.3.-)	1.5.3.-		polyamine oxidase H2O2		plasma membrane
Q9SKX5	At2g43020	PAO2_ARATH	Amine/polyamine oxidase	Probable polyamine oxidase 2 (AtPAO2) (EC 1.5.3.-) (Amine oxidase 1)	1.5.3.-		polyamine oxidase H2O2		peroxisome
Q9SJA7	At2g24580	SOX_ARATH	Sarcosine oxidase	Probable sarcosine oxidase (EC 1.5.3.1)	1.5.3.1		Sarcosine + H2O + O2 = glycine + formaldehyde + H2O2		peroxisome
Q9FNA2	At5g13700	PAO1_ARATH	Amine/polyamine oxidase	Polyamine oxidase 1 (AtPAO1) (EC 1.5.3.16) (N(1)-acetylpolyamine oxidase) (Spermine oxidase)	1.5.3.17		Spermine + O2 + H2O = spermidine + 3-aminopropanal + H2O2 Spermidine + O2 + H2O = putrescine + 3-aminopropanal + H2O2 N1-acetylspermine + O2 + H2O = spermidine + 3-acetamidopropanal + H2O2 Norspermine + O2 + H2O = norspermidine + 3-aminopropanal + H2O2		extracellular
Q8H191	At1g65840	PAO4_ARATH	Amine/polyamine oxidase	Probable polyamine oxidase 4 (AtPAO4) (EC 1.5.3.16) (Amine oxidase 2)	1.5.3.16		Spermine + O2 + H2O = spermidine + 3-aminopropanal + H2O2		peroxisome
Q9LYT1	At3g59050	PAO3_ARATH	Amine/polyamine oxidase	Polyamine oxidase 3 (AtPAO3) (EC 1.5.3.17)	1.5.3.17		Spermine + O2 + H2O = spermidine + 3-aminopropanal + H2O2 Spermidine + O2 + H2O = putrescine + 3-aminopropanal + H2O2 N1-acetylspermine + O2 + H2O = spermidine + 3-acetamidopropanal + H2O2 Norspermine + O2 + H2O = norspermidine + 3-aminopropanal + H2O2		peroxisome
O04420	At2g26230	URIC_ARATH	Uricase	Uricase (EC 1.7.3.3) (Nodulin-35 homolog) (Urate oxidase)	1.7.3.3		Urate + O2 + H2O = 5-hydroxyisourate + H2O2		peroxisome
Q9S850	At3g01910	SUOX_ARATH	Sulfite oxidase	Sulfite oxidase (EC 1.8.3.1) (Moco-containing protein AtMCP) (At-SO) (AtSOX)	1.8.3.1		Sulfite + O2 + H2O = sulfate + H2O2		peroxisome
Q9ZU40	At2g01270	QSOX2_ARATH	Sulfhydryl oxidase	Sulfhydryl oxidase 2 (EC 1.8.3.2) (Quiescin-sulfhydryl oxidase 2) (AtQSOX2)	1.8.3.2		2 R'C(R)SH + O2 = R'C(R)S-S(R)CR' + H2O2		plasma membrane
Q8GXX0	At1g49880	ERV1_ARATH	Sulfhydryl oxidase	FAD-linked sulfhydryl oxidase ERV1 (AtErv1) (EC 1.8.3.2) (Mitochondrial sulfhydryl oxidase ERV1)	1.8.3.2		2 R'C(R)SH + O2 = R'C(R)S-S(R)CR' + H2O2		mitochondrion
Q8W4J3	At1g15020	QSOX1_ARATH	Sulfhydryl oxidase	Sulfhydryl oxidase 1 (EC 1.8.3.2) (Quiescin-sulfhydryl oxidase 1) (AtQSOX1)	1.8.3.2		2 R'C(R)SH + O2 = R'C(R)S-S(R)CR' + H2O2		plasma membrane,endoplasmic reticulum
Q949Y3	At5g34850	PPA26_ARATH	Peroxidase	Bifunctional purple acid phosphatase 26 [Includes: Acid phosphatase (EC 3.1.3.2); Peroxidase (EC 1.11.1.7)]	3.1.3.2	1.11.1.7		2 phenolic donor + H2O2 = 2 phenoxyl radical of the donor + 2 H2O	vacuole
Q9SCX8	At3g17790	PPA17_ARATH	Peroxidase	Purple acid phosphatase 17 (EC 3.1.3.2) (Acid phosphatase type 5) (Peroxidase) (EC 1.11.1.7)	3.1.3.2	1.11.1.7		2 phenolic donor + H2O2 = 2 phenoxyl radical of the donor + 2 H2O	extracellular
P42043	At5g26030	HEMH1_ARATH	-	Ferrochelatase-1, chloroplastic/mitochondrial (AtFC1) (EC 4.99.1.1) (Ferrochelatase-I) (AtFC-I) (Heme synthase 1) (Protoheme ferro-lyase 1)	4.99.1.1
O04921	At2g30390	HEMH2_ARATH	-	Ferrochelatase-2, chloroplastic (AtFC2) (EC 4.99.1.1) (Ferrochelatase-II) (AtFC-II) (Heme synthase 2) (Protoheme ferro-lyase 2)	4.99.1.1
Q84JH7	At1g50170	SIRB_ARATH	-	Sirohydrochlorin ferrochelatase, chloroplastic (AtSirB) (EC 4.99.1.4)	4.99.1.4
O49342	At2g30770	C71AD_ARATH	-	Indoleacetaldoxime dehydratase (EC 4.99.1.6) (Cytochrome P450 71A13)	4.99.1.6

## Sheet: Expression pattern similarity
Table S2	Supplementary table to Table 2. The heatmap indicates similarity in expression patterns; yellow - H2O2 metabolism genes involved in hormonal metabolism // putative markers of stress.
			B|BOR1	B|BOR4	Fe|ABCI8	Fe|AHA2	Fe|APXS [H2O2 gene]	Fe|At2g36885	Fe|BHLH101	Fe|BHLH47	Fe|CGLD27	Fe|COPT2	Fe|CYP82C4	Fe|F17A17.6	Fe|F17A9.4	Fe|F21F14.100	Fe|FER1	Fe|FIT	Fe|FRO3	Fe|GLP4	Fe|IRT1	Fe|IRT3	Fe|LAC7	Fe|MJM20.4	Fe|MTPA2	Fe|MTPC3	Fe|MYB72	Fe|NAS4	Fe|NRAMP4	Fe|OPT3	Fe|ORG3	Fe|SPA4	Fe|T12G13	Fe|UGT72E1	K|AKT1	K|AKT2	K|CBL1	K|CBL10	K|CBL9	K|CIPK23	K|CML12	K|ERF073	K|KAT3	K|KEA5	K|POT3	K|POT4	K|POT5	K|POT6	K|POT7
	Amine/polyamine oxidase	A0A178WFA4	0	13.1372	43.943	12.9312	8.61126	0.609407	0	24.5068	42.0665	0	40.957	26.4589	12.2406	34.3339	40.6024	0	10.678	44.8268	0	29.5167	43.9449	0	11.4888	0	0	0	27.6994	39.4715	12.2254	3.03435	0	3.25624	47.9027	27.7098	66.7217	0	0	40.7971	54.9963	0	0	16.4794	17.1475	25.7732	19.4009	54.3574	0
	Amine/polyamine oxidase	AMO	17.3933	60.1536	86.2292	65.1915	60.5547	35.4932	24.5873	65.4927	68.2396	9.21974	88.1589	82.85	65.6552	87.9767	54.8928	28.3449	50.5999	87.4906	10.0931	73.0678	81.3824	36.3137	61.7193	22.0083	17.9419	15.8134	69.7904	63.6818	31.0508	32.99	32.8102	66.4144	80.3485	65.8346	62.6194	23.113	47.2207	80.4467	8.89168	40.1757	46.4061	72.4483	67.5292	63.888	67.9752	66.8687	45.0893
	Amine/polyamine oxidase	AO1	75.9924	63.9641	50.2154	70.0183	75.0683	85.1433	80.3276	68.0518	41.9967	70.9596	41.4726	48.9699	67.1699	32.4831	17.2644	64.6627	81.2838	29.4907	57.4372	60.2716	48.3287	81.7418	75.9164	56.8754	52.809	78.1778	64.1252	40.6887	79.3501	77.595	82.3945	62.4808	23.6365	46.7297	19.735	71.711	78.5231	45.8835	0	81.7597	85.729	61.007	67.4665	66.2982	57.0744	29.4261	84.2884
	Amine/polyamine oxidase	F4IAX0	74.2104	47.9345	33.0038	57.98	59.4095	74.4863	75.3462	52.0222	30.2988	74.207	24.7997	30.6638	48.8638	20.5645	7.62236	70.5776	64.9482	17.5721	57.8285	49.9234	32.2648	68.6229	60.6631	63.6543	59.5878	79.479	46.3722	27.7551	70.1387	66.5036	80.5094	50.5623	11.718	36.0727	5.08153	71.1738	68.8811	33.5125	0	77.2097	73.8104	49.0172	49.1604	51.4857	38.7683	15.8536	68.2588
	Amine/polyamine oxidase	F4IAX1	39.5702	79.6157	70.8303	70.9322	73.9672	60.5233	51.6035	79.519	56.7456	39.8675	67.3166	73.0172	80.7669	57.6794	31.8641	31.1014	61.6126	54.6869	25.1298	80.7899	69.8092	54.7684	76.8447	23.3141	19.2476	52.9815	78.6744	70.7222	58.7922	70.1581	57.1742	62.7911	48.8328	63.2686	43.2515	42.1659	53.4756	66.4018	0	57.9926	53.3428	77.0671	85.7608	86.6008	80.1853	46.0912	62.7888
	Amine/polyamine oxidase	PAO1	3.42295	41.4207	50.9122	21.8033	24.1201	27.6714	10.6079	48.2769	69.3737	0	50.0271	41.9108	27.7406	51.3685	71.8306	0	11.9267	47.2952	0	38.3036	45.4779	7.99142	31.2249	0	0	12.4458	47.9163	37.0599	4.75049	20.8075	2.5726	16.9711	39.1545	55.9933	69.7697	0	20.364	43.1334	14.0558	1.93781	15.5679	41.8911	31.9336	35.4197	37.3443	75.4609	22.0397
	Amine/polyamine oxidase	PAO2	27.1133	65.53	75.8393	43.2382	49.8543	42.4504	28.0184	71.989	87.3031	11.0341	70.6502	69.2801	52.1333	66.2293	75.2278	14.4096	37.1352	67.6239	5.30222	56.587	69.2573	31.5228	52.9709	9.95331	5.88685	22.7706	72.7335	52.0556	19.4246	33.4894	26.4325	35.7759	57.9594	72.4636	69.6272	17.6411	40.1148	63.4397	19.5923	28.8549	34.3728	66.2159	60.0955	56.2606	65.5061	84.8332	49.611
	Amine/polyamine oxidase	PAO3	17.089	59.7264	76.8008	47.6029	54.2084	35.5755	24.1601	65.575	80.4282	9.302	75.0149	73.5885	56.4417	70.594	73.9587	14.033	38.153	71.978	1.7636	57.6048	70.2188	27.9842	56.4189	6.46039	2.39393	15.8957	69.8727	53.0277	20.3967	33.0723	30.1317	40.13	62.3134	65.5781	76.5127	18.6132	36.6219	64.4574	24.4396	33.1633	36.4891	64.9816	64.3933	57.2327	67.548	88.1859	44.6621
	Amine/polyamine oxidase	PAO4	41.1338	73.7531	68.6149	86.7509	82.131	62.7167	49.8183	72.829	48.5636	36.4432	63.0456	69.4321	85.3084	56.8639	26.0412	42.7806	79.0162	64.5207	33.0629	80.7149	73.0299	59.2835	84.8825	34.9933	30.9269	43.0369	70.6921	65.0151	64.156	60.2135	60.0336	80.2914	57.3787	53.2966	38.3639	48.8885	64.4593	71.3898	0	67.1504	63.6447	75.3016	85.9258	82.7377	70.1905	40.2684	69.5113
	Amine/polyamine oxidase	PAO5	63.5461	61.6837	46.104	69.6758	74.7258	81.8139	80.4432	60.6732	37.8998	64.5163	40.7441	52.3538	69.3805	32.1406	13.0183	58.4589	78.0135	29.1482	52.4873	56.0636	45.0829	82.1259	74.7303	50.6716	46.6052	78.5202	59.8286	47.2785	77.1679	82.4827	84.5317	62.1383	23.2941	44.4228	19.3925	65.6807	74.925	41.6755	0	80.7556	80.7003	57.4089	69.764	66.0462	60.527	27.2454	80.8888
	Amine/polyamine oxidase	Q8L742	0	29.0461	55.5353	36.9611	29.4472	4.83698	0	34.8364	49.6897	0	56.6038	47.718	30.5231	64.4612	75.6071	0	25.6555	69.9918	0	42.7791	54.3894	1.18165	31.063	0	0	0	39.1342	39.2705	6.63949	2.33373	2.1539	34.9017	61.5566	34.8978	78.2741	0	16.7995	55.5841	31.7421	9.51945	19.6761	41.3407	36.8001	33.2317	36.8677	73.7179	13.9818
	Amine/polyamine oxidase	Q8L866	47.9445	84.4864	79.6484	81.3662	82.4458	63.5965	51.0218	85.8587	60.9432	37.323	68.5114	73.7529	81.4459	63.9699	41.039	40.185	73.8669	63.7517	25.8839	92.9569	77.7616	52.1045	83.316	32.3977	28.3313	43.9167	83.0718	67.6107	55.5754	61.0933	54.2519	73.2251	57.8976	65.6763	46.6209	50.316	62.5593	78.5688	0	61.8048	62.4264	84.7816	88.9521	91.9913	79.3659	55.9262	69.0227
	Amine/polyamine oxidase	Q9M2B9	42.7144	83.1968	77.0606	79.5648	80.7779	56.9806	49.945	79.7587	55.3288	30.7071	64.2028	69.2974	76.0972	59.6824	43.9931	35.1754	72.1705	66.2085	20.5352	91.6768	77.5978	46.7558	77.5612	34.7	30.1887	37.3008	76.9861	65.1725	52.6214	54.4774	48.9032	75.8733	59.5609	61.0742	41.1824	44.6004	64.0015	79.8702	0	56.4562	59.2639	82.9326	84.8937	85.3754	82.9256	55.2551	68.2934
	Amine/polyamine oxidase	Q9STI3	0	29.0461	55.5353	36.9611	29.4472	4.83698	0	34.8364	49.6897	0	56.6038	47.718	30.5231	64.4612	75.6071	0	25.6555	69.9918	0	42.7791	54.3894	1.18165	31.063	0	0	0	39.1342	39.2705	6.63949	2.33373	2.1539	34.9017	61.5566	34.8978	78.2741	0	16.7995	55.5841	31.7421	9.51945	19.6761	41.3407	36.8001	33.2317	36.8677	73.7179	13.9818
	Amine/polyamine oxidase	Q9STI4	52.4734	55.9822	56.0715	81.3898	75.9674	78.8059	64.5051	60.0699	37.9841	53.6787	45.3757	45.2487	63.4006	46.9682	20.1122	55.0414	85.0426	42.6472	37.6454	73.3332	55.6747	61.95	73.3993	44.839	43.8469	58.6915	56.1922	49.7618	73.0686	73.4472	65.3222	77.7481	39.199	42.7172	22.862	61.178	74.9164	56.9223	0	69.818	77.9421	57.0817	64.4111	71.876	50.8617	28.9033	76.3065
	Respiratory burst oxidase	RBOHA	19.9517	60.2718	84.9023	63.1996	60.673	39.0063	24.7055	68.4706	68.2645	18.7943	89.7353	79.8484	65.6301	85.2729	52.9099	24.6779	47.949	82.2805	11.2921	70.0058	78.3203	35.5967	65.9191	16.8906	12.8242	25.388	71.5631	64.7994	37.445	42.5646	37.7292	58.1163	75.1853	66.1236	66.5887	23.9997	46.5143	77.3846	8.3209	42.0376	45.6997	72.5665	68.0259	66.1923	68.0935	65.7104	45.2076
	Respiratory burst oxidase	RBOHB	26.7603	66.6997	84.3616	70.2559	65.7636	45.4341	31.1333	74.8984	63.3994	23.445	80.3011	79.4153	67.363	73.1249	44.7043	23.0702	62.6267	77.6298	13.0249	78.6771	87.9109	37.3295	68.8136	15.283	11.2165	30.0387	77.9909	79.4772	50.3456	47.2152	40.7017	60.581	71.7756	68.1324	56.1957	30.4275	45.4445	89.2406	11.7057	45.1975	45.3116	73.8042	72.2699	72.6201	74.5213	58.9314	51.6354
	Respiratory burst oxidase	RBOHC	47.4492	80.4935	73.9178	82.4331	84.2089	65.0384	50.7376	81.4103	55.3039	41.6113	71.0625	71.9126	87.56	62.4559	34.6847	41.3431	72.4167	59.4635	33.222	84.8696	72.0311	57.5265	87.0864	33.5558	29.4894	48.205	77.4325	64.3911	59.7725	65.3816	60.8987	74.292	53.6093	60.037	46.7689	50.0318	63.7174	70.4816	0	65.3945	63.5845	80.5845	91.075	89.6717	76.9309	48.9119	71.2396
	Respiratory burst oxidase	RBOHD	1.13048	44.0463	68.671	44.4589	39.839	24.9538	10.7192	50.3177	66.8274	1.2783	75.55	65.928	50.5364	69.4593	56.4686	0.870848	36.7242	78.2688	0	51.2428	68.3908	22.1503	44.6796	0	0	8.68479	56.5433	63.4178	33.3464	25.8614	23.7429	38.3816	67.3164	52.1373	73.1949	6.59648	22.1673	65.0722	31.4838	25.7951	21.3527	50.3232	52.4792	51.9616	54.1071	70.6958	27.2194
	Respiratory burst oxidase	RBOHE	32.4917	74.6518	90.3948	57.647	63.5843	58.5298	44.229	84.163	82.597	32.5957	77.5711	85.9145	71.2104	70.7627	54.0512	24.7506	52.0677	68.4791	17.0211	74.3786	88.2308	43.7218	69.9362	16.9633	12.8968	37.6846	89.214	75.1943	41.1776	56.3659	45.5097	49.5059	62.625	85.6471	56.4438	36.1319	47.1248	80.1433	7.4678	45.9414	46.992	75.4845	75.9373	77.8512	80.9155	68.4145	57.0391
	Respiratory burst oxidase	RBOHF	30.391	71.1642	92.0055	60.6538	64.0599	52.4959	43.0199	78.395	78.2921	25.4758	78.7802	86.2513	68.0091	71.9719	51.0137	21.1941	55.0745	72.0049	11.1479	74.6433	88.4955	42.7026	64.2734	13.4068	9.34034	35.6635	85.8259	78.2318	43.6368	52.8401	43.8837	52.5127	66.1508	82.613	56.3443	36.1159	43.5683	81.496	8.67694	47.7591	43.4355	71.928	75.8534	79.4112	80.7483	65.9008	53.4826
	Respiratory burst oxidase	RBOHG	62.8602	58.0333	53.2236	83.8546	80.2079	75.9904	68.1613	58.9501	32.8438	57.7478	48.0573	49.4893	67.6412	45.7956	16.7454	63.3245	87.2001	43.3269	50.1445	67.8552	51.3369	74.9871	77.6399	55.5372	51.4708	64.3415	54.9723	43.6969	77.6749	68.7116	78.3593	76.3171	37.4728	37.5768	26.0428	67.4555	80.1982	53.9933	0	82.8551	85.5659	61.3223	68.6517	67.2115	54.4707	30.2897	79.2123
	Respiratory burst oxidase	RBOHH	63.4123	74.6389	53.9019	85.6277	88.4788	79.8936	68.2141	72.1522	47.7223	50.187	46.3634	58.2079	73.4313	45.4601	34.5727	64.5225	78.1266	47.4546	47.0346	69.0421	52.9727	73.2552	85.4171	59.3994	55.3329	60.2138	67.0752	40.6091	58.5775	72.6423	69.8746	80.4447	41.6005	53.4677	27.9033	56.794	89.5609	55.6291	0	72.2969	85.5285	78.3967	77.6175	68.2123	66.4984	41.3612	90.0336
	Respiratory burst oxidase	RBOHI	54.0369	79.9623	64.3299	84.7397	88.9617	72.1904	57.8896	80.8791	54.7728	46.9878	60.8237	69.4939	87.6939	57.0794	37.3302	52.7065	71.5867	54.087	40.3824	78.4584	62.4432	65.7133	96.3567	44.9192	40.8528	53.5815	76.9013	54.8032	56.0922	70.157	67.3694	76.5986	48.2328	59.5059	42.3635	50.6114	75.0807	64.0703	0	67.0696	74.9479	84.2492	87.9905	80.4127	75.9689	50.1703	78.3916
	Respiratory burst oxidase	RBOHJ	20.0491	56.8613	86.328	52.946	53.7126	43.6357	30.5198	67.5812	85.7906	13.3569	79.9873	70.1831	53.9066	76.9692	60.0819	10.8468	47.3426	76.6528	0	71.1386	80.8938	24.5652	54.7185	3.05956	0	18.3698	71.4235	69.1636	31.0655	37.1354	26.7126	44.8049	66.9883	71.434	66.2049	25.1593	33.2211	75.4423	18.3431	33.7993	33.0882	61.5808	60.8717	69.4974	63.125	74.9691	40.9423
	Superoxide dismutase	SODC1	0	34.2534	58.3941	39.7822	34.7322	7.65808	0.622442	37.6575	52.5108	0	67.6802	57.1042	40.0776	77.3174	63.3831	3.69528	28.5167	79.058	0	46.1465	58.2673	12.4885	33.8841	5.67446	9.64814	0	41.9553	45.2095	12.5785	5.15483	4.975	47.3197	69.7181	37.9994	54.0342	0	25.7997	63.0835	9.66928	12.3405	24.0715	46.5339	39.694	36.0528	46.0614	61.6676	20.2048
	Superoxide dismutase	SODC2	39.518	68.4819	59.8376	75.3873	76.1531	49.079	42.0434	64.6042	40.1743	22.8055	63.5375	67.2775	81.4985	69.1125	40.1859	45.1162	60.7956	59.6677	28.19	74.9778	58.9701	53.9094	75.3051	47.4635	48.1202	29.3992	61.8316	46.5448	41.2466	46.5758	46.3959	84.4586	54.1381	45.9197	34.5541	36.6987	67.2206	63.6974	0	53.7615	65.4924	75.0804	78.3412	73.5391	70.289	42.1875	61.6257
	Superoxide dismutase	SODC3	60.9591	69.2038	59.554	83.7661	86.7225	78.7443	68.1875	70.0826	50.0357	49.2369	44.4917	56.3361	71.5596	46.8042	32.6104	56.3244	77.3842	46.5504	34.2245	76.9822	59.5779	60.4451	82.1901	47.2594	45.544	54.2497	67.4101	50.398	59.3084	73.0153	62.5926	81.5941	42.7499	56.6807	26.0315	58.3372	77.3369	60.8255	0	66.0628	79.6391	70.3033	75.7458	76.2634	64.0833	42.1248	79.3814
	Superoxide dismutase	SODF1	48.5952	79.3844	67.1395	69.2682	75.2055	77.1139	68.1202	81.5447	63.1543	45.0802	53.6799	68.4294	82.8566	46.8715	30.7236	36.2995	63.6889	45.2238	27.9342	79.3871	67.2662	59.4888	80.9215	28.5122	24.4458	54.6787	80.8002	70.6587	55.2883	73.4443	60.2244	61.1271	39.3696	70.8444	32.5526	47.7531	58.6738	62.4501	0	57.6146	58.5409	74.4661	85.8396	89.4808	77.5842	45.1591	68.588
	Superoxide dismutase	SODF2	76.5856	70.2644	51.0576	74.3109	79.3609	89.9215	76.8192	73.0026	47.0403	62.4655	41.0622	51.0687	68.1301	35.4622	24.1133	64.5263	85.034	33.7833	55.5332	63.3075	49.1708	81.7538	79.2569	59.5279	55.4614	73.8852	65.4716	40.4806	70.856	74.9426	76.9804	66.7734	27.9292	51.7733	21.1432	66.7115	87.0172	48.9194	0	78.017	84.2642	67.5592	69.5653	67.1404	59.1732	33.7187	90.5886
	Superoxide dismutase	SODF3	64.3441	73.3488	63.0158	82.51	87.56	84.5684	70.2676	75.9821	51.5935	59.0924	51.5325	62.6153	80.6915	44.7241	25.1609	52.9024	82.6131	41.9824	45.6311	72.9755	61.9948	71.4696	86.2249	45.1152	41.0487	65.6861	73.5587	54.8807	71.4535	82.8627	74.2334	74.9725	36.1282	56.3266	30.4052	65.5415	75.2767	58.5874	0	76.0827	75.1438	68.9035	81.4463	80.4902	68.2282	40.0481	85.191
	Superoxide dismutase	SODM1	48.9815	87.8156	81.2628	77.892	82.6618	65.7449	54.3956	88.5986	64.1688	39.4714	67.4046	76.3702	83.0943	60.5962	41.2416	39.5153	72.9089	61.6034	27.5323	91.3085	79.3761	53.7529	81.9012	32.0087	27.9423	46.0651	85.8261	67.9997	55.3729	63.2417	55.9003	70.4852	55.7492	69.6416	45.598	53.3646	62.1702	76.9204	0	63.4533	62.0374	84.9841	91.8259	92.2089	82.8313	56.1287	71.8965
	Superoxide dismutase	SODM2	0	0	0	0	0	0	0	0	0	7.53088	0	0	0	0	0	7.68444	0	0	6.90557	0	0	0	0	10.7348	10.7125	5.8332	0	0	0	0	0	0	0	0	0	4.49767	0	0	0	0	0	0	0	0	0	0	0
	L-Gulonolactone oxidase	GGLO1	48.0747	88.8826	62.2899	70.2326	75.8142	64.4433	47.5716	82.9784	61.6658	31.6914	60.832	72.3649	81.9709	55.7413	37.8157	45.8517	58.4392	53.7921	43.7916	75.0492	60.4032	62.9137	82.0538	49.8219	45.2662	49.7144	76.6526	50.1865	40.0819	54.1467	53.187	66.9929	46.6501	71.9743	40.4651	37.4639	69.9097	60.6611	0	55.4219	62.5265	86.7795	84.4743	76.9179	73.9289	46.7612	71.6914
	L-Gulonolactone oxidase	GGLO2	10.4539	48.4708	77.2798	50.5475	45.9748	29.5251	15.2243	58.9893	72.1661	8.97151	76.6587	61.7925	47.5742	71.9502	57.819	3.36179	47.3647	79.8214	0	62.8483	76.1339	17.5408	49.1051	0	0	15.5652	62.0818	66.4914	38.7955	32.7418	20.9129	40.8726	70.1569	56.6423	67.7459	14.5184	25.736	76.6777	27.3862	25.4088	25.6032	54.0957	52.4811	56.711	54.7345	72.7061	32.5517
	L-Gulonolactone oxidase	GGLO3	80.4427	60.9757	31.7778	57.1392	65.0796	73.6159	80.7715	51.214	33.6543	63.4527	23.1591	39.7154	53.7655	16.3507	12.3761	67.5119	63.6897	20.3659	63.3737	42.246	31.7759	82.0465	60.1454	73.638	69.1266	80.0007	48.0214	25.1304	63.4954	59.5924	85.3761	54.0633	13.7183	41.609	2.03174	67.4556	78.0392	30.4395	0	84.0269	75.1626	53.498	58.0386	49.9476	56.3199	17.2471	78.5026
	L-Gulonolactone oxidase	GGLO4	55.021	75.5511	65.6436	77.5584	83.4957	82.4921	68.5135	77.7115	59.2173	52.0111	53.2867	66.1196	83.4945	46.4783	26.8903	42.2524	71.9792	43.7279	34.9897	77.8912	65.7703	62.5945	87.9543	34.4651	30.3986	57.024	76.9669	65.5221	62.9266	75.7896	65.3669	69.4173	37.8737	65.1175	32.1593	56.0434	64.6266	60.9542	0	65.9048	64.4938	70.6329	84.3437	87.292	71.7326	41.7775	74.5409
	L-Gulonolactone oxidase	GGLO5	51.014	78.8983	61.5543	77.5882	79.905	69.7178	55.417	80.8028	54.6965	47.8233	56.6791	62.5432	80.7432	53.5164	39.6585	49.4465	66.4148	50.524	34.761	76.1859	59.6676	59.0656	87.0098	41.6592	37.5927	57.1445	75.9684	52.0276	56.9559	71.0207	58.3575	70.6393	44.6698	59.4295	36.961	45.4395	71.8207	62.324	0	57.7227	69.2361	79.9979	81.0399	77.6371	70.6477	47.7331	74.0766
	L-Gulonolactone oxidase	GGLO6	6.90026	52.9201	73.3364	44.2414	48.6373	31.6545	17.3538	59.9515	74.2956	8.68495	77.1744	68.3033	54.085	70.4977	70.3223	5.77154	34.3161	67.9482	0	53.7679	67.6201	24.0516	51.5149	0	0	15.2786	64.2113	54.338	24.226	32.4552	27.4238	36.1003	58.2837	58.7718	82.3154	16.0947	28.1458	60.6206	29.6231	31.8446	28.0129	56.5055	58.9919	56.5493	60.7417	84.5494	36.8532
	L-Gulonolactone oxidase	GGLO7	36.9316	83.349	73.9324	56.1726	63.2861	56.8753	44.3022	80.9779	75.809	23.3768	65.2217	81.778	67.8404	58.4133	47.2905	27.344	45.9584	60.0822	28.9592	65.9164	73.5434	52.8181	65.9053	32.854	27.7009	44.6236	84.8556	67.1545	33.3973	49.056	45.2082	49.4276	54.2281	89.5171	44.0943	27.3797	54.7259	70.136	0	43.953	48.0244	79.8675	76.0099	69.1717	83.0998	56.236	62.0091
	Acyl-coenzyme A oxidase	ACO12	44.7387	85.4569	82.4422	70.6147	79.7424	61.1525	52.4786	91.1519	68.7706	34.879	69.3215	80.8273	78.3573	62.5131	49.2861	35.6902	65.8019	66.1958	22.7952	85.7664	81.5747	49.0158	78.0761	30.8591	26.7926	41.4727	90.4279	69.1494	47.3283	58.6492	51.1633	65.8834	59.8807	74.516	48.1942	45.5448	61.0206	81.6574	0	55.5496	59.7787	89.069	86.9106	84.1644	89.9639	64.1733	69.835
	Acyl-coenzyme A oxidase	ACO32	60.4575	70.6355	44.0428	76.5327	77.6622	73.1106	54.4471	65.9879	43.4187	42.4013	46.4203	54.1189	72.3189	49.4253	28.6587	60.1957	65.3147	40.8947	52.9486	58.6744	42.1561	71.7633	80.8789	60.1968	60.1682	60.4243	58.4569	34.5161	50.7918	64.8566	63.2602	77.7933	36.1586	52.1732	27.0019	44.3394	81.7534	44.8125	0	62.438	78.0614	69.886	68.2598	60.1256	55.6818	30.5446	78.5669
	Acyl-coenzyme A oxidase	ACOX1	0	29.3557	55.845	30.2438	26.2077	8.09019	0	37.5544	50.7312	0	57.0278	43.4019	29.1837	51.9303	57.4696	0	21.6556	53.9507	0	39.7841	52.7266	0	29.0852	0	0	0	40.647	39.2057	8.42649	8.22361	2.52239	20.8527	44.2861	35.2075	84.3181	0	5.71613	47.96	53.0818	7.01821	5.58328	34.0758	34.0906	35.2762	36.3439	70.5646	14.1612
	Acyl-coenzyme A oxidase	ACOX2	3.85198	48.8599	73.4424	46.0662	46.4061	24.0843	15.1555	54.0838	68.9371	0	67.841	58.9551	41.7603	69.425	79.6721	4.82723	36.4914	73.2956	0	59.0544	67.8795	12.4188	43.6304	0	0	4.40454	58.3815	49.5734	16.9423	21.5811	14.5663	41.4477	63.4251	54.4257	78.6252	11.7041	29.9027	68.3154	29.0665	22.1192	28.9158	55.6272	50.5568	52.4791	55.1658	92.6574	32.983
	Acyl-coenzyme A oxidase	ACOX3	36.7013	78.8843	82.0492	76.4494	77.3529	55.3373	43.318	85.3368	66.0494	29.0638	72.9679	81.3617	75.7977	71.6738	51.104	38.3396	63.388	72.0109	20.2357	85.4448	80.1624	46.4563	77.6678	30.5523	26.4858	35.6575	87.7067	69.4561	44.5411	52.8341	48.6037	68.6046	66.1568	70.8522	54.2527	42.4127	60.7138	82.8188	0.347716	56.0179	60.581	86.6305	83.8592	81.3771	86.1126	63.5651	63.82
	Acyl-coenzyme A oxidase	ACOX4	33.6644	72.6488	89.4381	69.3609	70.2306	46.6799	39.6443	76.6794	67.7063	20.4064	76.3331	81.4276	65.5493	72.9549	55.092	25.7697	61.0715	78.6828	9.98721	82.848	89.1771	36.2078	67.4194	23.2567	19.1902	27.0001	80.9771	74.1535	41.5224	44.1767	38.3553	65.6693	72.0352	73.4517	54.3186	34.2996	53.4182	92.2822	6.74441	45.9082	49.8582	79.1484	74.3457	75.0746	81.5278	68.7749	57.7455
	Acyl-coenzyme A oxidase	Y3669	36.7013	78.8843	82.0492	76.4494	77.3529	55.3373	43.318	85.3368	66.0494	29.0638	72.9679	81.3617	75.7977	71.6738	51.104	38.3396	63.388	72.0109	20.2357	85.4448	80.1624	46.4563	77.6678	30.5523	26.4858	35.6575	87.7067	69.4561	44.5411	52.8341	48.6037	68.6046	66.1568	70.8522	54.2527	42.4127	60.7138	82.8188	0.347716	56.0179	60.581	86.6305	83.8592	81.3771	86.1126	63.5651	63.82
	Glycolate oxidase	GLO1	30.9756	68.5261	82.0251	63.4409	61.4218	59.6669	50.2994	77.9684	67.5703	28.8253	68.3213	74.8322	68.2215	61.9956	35.1396	18.556	57.8616	61.556	11.6793	81.6335	83.5984	41.4353	64.2993	10.7687	6.70224	36.2508	84.2942	85.8993	50.9496	55.0164	44.415	55.2998	55.7018	75.2604	43.6396	35.6464	40.9302	78.7823	0.578299	45.4472	40.7974	69.2899	73.2153	83.1571	78.1102	50.0267	50.8445
	Glycolate oxidase	GLO2	30.9756	68.5261	82.0251	63.4409	61.4218	59.6669	50.2994	77.9684	67.5703	28.8253	68.3213	74.8322	68.2215	61.9956	35.1396	18.556	57.8616	61.556	11.6793	81.6335	83.5984	41.4353	64.2993	10.7687	6.70224	36.2508	84.2942	85.8993	50.9496	55.0164	44.415	55.2998	55.7018	75.2604	43.6396	35.6464	40.9302	78.7823	0.578299	45.4472	40.7974	69.2899	73.2153	83.1571	78.1102	50.0267	50.8445
	Glycolate oxidase	GLO3	27.4851	67.8653	77.9391	73.3096	65.3693	53.6356	39.3348	79.2349	59.6961	25.9562	64.5356	67.1164	66.5059	66.9799	40.7616	29.4677	66.7592	71.7435	10.9439	88.2029	82.6362	36.9352	68.3761	19.8243	17.6139	30.9691	78.0598	78.3281	52.5748	49.7347	39.3119	66.9785	67.4481	64.4292	42.5211	36.1632	49.9017	86.0186	1.87381	44.8032	51.7091	74.6468	71.8756	80.5013	72.7293	50.7709	51.9462
	Glycolate oxidase	GLO4	27.4851	67.8653	77.9391	73.3096	65.3693	53.6356	39.3348	79.2349	59.6961	25.9562	64.5356	67.1164	66.5059	66.9799	40.7616	29.4677	66.7592	71.7435	10.9439	88.2029	82.6362	36.9352	68.3761	19.8243	17.6139	30.9691	78.0598	78.3281	52.5748	49.7347	39.3119	66.9785	67.4481	64.4292	42.5211	36.1632	49.9017	86.0186	1.87381	44.8032	51.7091	74.6468	71.8756	80.5013	72.7293	50.7709	51.9462
	Glycolate oxidase	GLO5	19.9627	61.7165	88.1274	56.2862	54.6122	42.2467	27.9482	69.7741	84.2995	15.9732	83.0786	75.05	59.9562	79.2844	59.0303	11.7464	50.2087	79.9931	3.67525	69.6605	83.5127	30.6147	56.8007	3.95909	0	22.5669	74.8057	70.2152	37.5842	39.7434	32.7622	48.1451	70.3285	69.3662	66.3359	26.053	34.1206	76.5131	23.7487	38.6375	33.9878	62.4803	65.7386	69.4349	67.992	73.9174	44.0349
	Aldehyde/acetaldehyde oxidase	ALDO1	11.8264	57.4741	70.2175	64.3429	57.8752	36.2086	21.9078	65.6728	49.2553	10.7972	74.5814	76.4669	69.4901	80.0513	50.3293	29.5751	48.9847	69.0441	14.0035	71.0415	70.3055	39.5432	63.1214	22.4323	24.3946	17.3909	68.7654	62.6655	33.2814	34.5674	34.3876	68.9646	64.308	53.9883	46.7089	21.2019	45.2275	72.9619	0	39.2399	48.1041	69.7688	65.2282	63.3945	65.2957	46.7012	42.4098
	Aldehyde/acetaldehyde oxidase	ALDO2	76.4409	65.3826	49.477	76.5928	83.0652	79.4001	78.8654	62.8951	38.4652	62.9531	42.2624	54.1068	69.3303	36.1264	20.3361	70.3428	83.1433	38.1217	56.6914	61.6996	48.5486	82.912	79.9211	63.8243	59.7579	69.5468	60.1225	36.1841	72.7426	70.5621	84.3636	71.1118	32.2675	44.2106	21.8074	70.9591	85.1306	47.7613	0	86.7859	93.4274	67.6144	73.5164	63.7873	61.82	33.8613	86.5616
	Aldehyde/acetaldehyde oxidase	ALDO3	45.4632	85.7286	64.006	65.1446	70.3518	55.3653	43.9669	83.505	62.6123	22.6134	58.333	70.1775	69.8674	58.3613	49.8764	39.746	50.553	62.3764	31.7309	73.1159	63.1384	50.8101	73.3254	49.2287	44.6967	40.6364	77.1792	50.7131	31.0039	45.0687	44.1089	64.8832	55.6698	73.976	39.8729	29.2204	71.5709	67.8657	0	46.3439	61.2935	90.2066	76.6208	67.8399	80.8706	54.3055	67.167
	Aldehyde/acetaldehyde oxidase	ALDO4	53.5502	86.6449	76.0307	65.3118	69.6325	63.4084	48.8619	90.2074	74.8954	30.6565	60.9684	72.8128	68.2627	59.3383	51.8411	36.4832	56.3057	61.5111	25.196	81.1591	75.4215	49.2055	71.9335	37.0123	32.9458	45.2212	88.1583	62.9962	38.2299	53.1118	42.562	59.0706	55.657	81.3288	42.5082	37.2587	64.3689	77.6752	0	44.9843	57.6675	87.4035	76.3453	75.883	82.8567	60.0164	67.5521
	Aldehyde/acetaldehyde oxidase	GLOX1	65.8941	85.5017	60.9206	79.4487	86.3796	84.1349	68.6821	80.3568	62.3528	51.3831	47.1648	63.0673	77.7712	40.3564	31.9528	50.6201	74.2796	41.6228	45.9124	71.1097	60.129	72.5789	84.1511	49.4046	45.3382	66.0457	77.0699	50.6038	59.7736	73.8384	65.9354	72.3012	35.7687	68.0848	26.0374	55.7009	77.5995	56.7216	0	67.2292	70.898	75.3987	82.0443	78.207	72.2791	41.5582	87.1449
	Long-chain-alcohol oxidase	FAO1	15.3474	57.2833	61.9954	36.6148	38.9317	42.4829	25.0858	63.0884	64.6085	11.0818	53.7913	56.7224	42.5522	53.4883	40.8259	11.2354	26.7383	48.2289	6.74573	53.1151	60.2895	22.803	46.0364	13.9393	10.7991	29.4913	62.7278	51.8714	19.562	35.6191	17.3841	32.3695	44.6418	76.5529	34.0731	8.04858	35.1755	57.945	0	16.7494	31.1225	56.7026	46.7452	50.2312	52.1559	44.8452	36.8513
	Long-chain-alcohol oxidase	FAO3	52.2336	76.8496	69.6893	79.3041	83.6665	74.9094	65.4594	78.9096	56.9321	47.8893	56.3407	67.8814	83.3512	49.5324	28.1888	40.8007	73.7248	48.2236	32.0964	79.6489	68.6682	63.651	85.2218	33.0134	28.947	59.217	78.2653	66.995	64.9852	76.6214	64.8321	71.163	42.3695	63.4551	34.8611	57.0854	63.175	65.2608	0	67.6505	63.0421	71.9313	85.9574	89.6315	75.0494	43.0759	73.0892
	Long-chain-alcohol oxidase	FAO4A	41.3742	81.4809	66.4242	66.6819	72.1891	59.7505	52.7148	81.3599	58.624	32.2127	51.3619	63.2064	69.5289	56.2052	55.7123	40.9833	57.5719	55.636	18.8193	82.1127	66.105	45.0399	73.1997	38.0928	39.6102	38.8445	78.5519	53.6797	39.4961	54.668	43.8282	66.8862	51.3944	64.3695	32.9017	38.5249	67.3102	70.023	0	46.2505	64.5331	83.1521	77.6115	77.4392	79.9069	53.0718	66.5776
	Long-chain-alcohol oxidase	FAO4B	19.8013	62.5108	86.6514	59.1024	60.3698	35.9155	28.8161	65.9149	78.7084	9.64195	82.0505	73.1647	55.9698	79.6368	64.5492	14.7673	51.051	86.5516	0.407777	71.4045	82.4391	26.6284	57.1531	11.5107	7.44424	16.2356	70.2127	64.133	31.5019	33.4122	28.7758	55.4109	76.0936	66.2568	65.219	23.5352	41.6722	80.8387	19.3893	36.3288	38.8558	68.146	64.7663	64.3102	71.2048	78.3539	48.166
	Sulfhydryl oxidase	ERV1	46.3436	81.8515	78.9884	75.617	78.5255	64.503	52.2127	88.8513	66.977	37.5214	64.8968	75.5054	78.0711	62.779	45.2153	39.5185	66.3321	62.8453	22.5091	92.0319	78.2494	48.7297	79.9413	31.7312	27.6647	42.5343	86.1788	68.2773	49.2293	61.2999	50.8771	67.4759	56.9912	71.71	46.4366	47.6424	61.8927	79.4971	0	55.9838	61.7599	87.3385	85.8618	88.2352	81.1184	59.16	65.9324
	Sulfhydryl oxidase	QSOX1	51.4489	83.3909	75.1369	84.1993	88.4945	65.958	55.8241	81.0759	56.6461	39.6845	63.9913	70.5939	85.0539	59.1677	39.6614	44.4556	76.5021	61.3903	29.4918	88.6719	74.2693	55.7124	86.8415	38.1644	34.0979	46.2782	78.3033	61.8441	56.9531	63.4548	57.8599	78.0079	55.5361	62.3915	42.8025	53.5777	68.3259	74.9608	0	65.4128	68.1931	83.404	90.6693	89.4472	78.2704	54.2838	75.0715
	Sulfhydryl oxidase	QSOX2	50.1879	88.8958	79.7082	75.9136	83.4656	66.8596	57.1002	88.134	64.5572	40.5861	64.6999	75.7243	83.1748	57.8915	41.319	38.7292	71.1009	60.4886	27.6127	90.1764	79.6212	53.8333	81.115	32.8126	28.7461	47.1798	86.2144	67.1959	55.2954	64.3564	55.9808	70.0968	54.6345	70.3026	43.5725	53.4183	62.9741	76.84	0	62.627	62.8177	85.0616	91.9712	92.1314	83.7753	56.2062	72.8883
	Protoporphyrinogen oxidase	PPOC	61.3949	78.7395	64.6133	86.3028	91.3527	81.5731	69.0079	77.7677	55.0174	55.2996	52.7922	67.4438	83.0351	45.9839	30.0787	53.1366	80.6768	45.7751	43.3322	74.573	63.5923	70.4884	88.7204	45.3493	41.2829	61.8933	77.1459	54.6591	66.5357	79.0699	72.6359	78.7653	39.921	59.7505	31.6649	62.4554	75.5109	60.1849	0	75.5636	75.378	73.8213	85.9404	82.2623	73.8474	44.9658	85.4251
	Protoporphyrinogen oxidase	PPOCM	59.6407	75.2229	68.9813	88.0224	91.9707	77.532	67.7698	74.7032	50.8297	51.2585	54.0303	62.0541	77.2295	47.2219	27.933	49.7457	84.8311	49.8163	38.3424	79.4496	68.6074	64.563	83.7717	43.8264	39.7599	57.8522	72.487	56.1821	68.6814	75.0287	66.7105	82.8064	43.9622	56.5751	30.7023	65.1517	73.9879	66.1103	0	74.2634	73.8343	71.6756	82.1296	83.7853	70.1024	42.8202	83.9022
	Pyridoxal 5'-phosphate synthase	PPOX1	58.8974	79.9635	69.8537	84.2859	90.2232	78.2876	65.6572	81.6546	57.9678	52.0141	56.143	69.23	84.8383	49.3346	31.9686	48.7253	78.7066	49.0607	38.9861	79.8134	68.8327	65.248	90.6755	40.938	36.8716	58.6078	80.0964	59.0704	64.6459	75.7844	67.3954	76.1448	43.2065	62.7009	35.0156	61.3947	71.0995	65.4253	0	71.9642	70.9667	75.7111	88.3317	86.6736	74.8429	46.8557	81.0138
	Pyridoxal 5'-phosphate synthase	PPOX2	53.791	85.0738	76.9253	78.1698	85.9802	70.0241	59.8135	85.6065	62.7522	43.7506	61.8629	72.3535	84.7734	55.1782	39.4832	42.314	73.3571	57.3242	29.2114	89.029	76.4876	55.432	84.6999	35.9462	31.8797	49.2366	82.934	64.0623	56.1426	67.5209	57.5795	71.9018	51.47	68.4976	40.8593	55.1715	66.1077	74.5504	0	62.897	65.9748	83.2257	92.4289	91.6655	79.9533	54.3703	74.7144
	L-Aspartate oxidase	NADB	24.8049	67.4292	86.413	58.3054	60.3249	51.262	41.7945	76.6259	71.3129	29.6063	78.5182	82.5163	67.1246	68.881	43.5107	17.4591	52.7261	65.8886	11.4875	72.8187	85.3919	41.1261	63.2024	9.67179	5.60533	41.7799	82.8516	81.1553	49.1539	58.9565	43.5319	50.1643	60.0344	77.8359	53.4376	32.9047	39.8333	79.6714	4.91088	44.3503	39.7005	68.193	72.1184	78.2698	77.0133	58.3978	49.7476
	Sarcosine oxidase	SOX	34.8892	68.9881	67.9903	71.3154	66.9955	55.9265	41.6257	72.1494	47.8917	31.9696	55.6344	58.2546	72.2024	48.1842	21.3282	24.1297	69.0622	58.2342	17.8644	80.0903	72.4033	42.1689	69.873	16.3424	12.2759	38.1089	69.1981	70.5374	66.5879	55.7399	45.5411	61.6405	63.251	52.6248	30.9527	40.7431	46.5039	72.6414	8.12745	50.0369	46.3711	65.0708	77.1093	82.2595	63.8676	36.2154	56.4182
	Uricase	URIC	25.6178	66.3644	90.54	69.8972	66.7656	39.804	30.7981	69.8035	68.8199	13.5305	81.8858	80.3074	63.1125	78.9555	54.6251	23.7808	57.721	87.5443	7.55046	77.9538	89.1091	33.771	64.9826	18.6177	14.5512	20.1242	74.1012	70.803	38.1719	37.3008	35.9185	63.9157	81.5612	70.1453	59.8713	27.4237	48.7792	88.6031	12.2823	43.4714	47.8693	76.9588	71.8399	68.1987	74.186	68.8523	51.3001
	Sulfite oxidase	SUOX	48.8518	83.5173	82.9991	79.4458	79.7056	64.5225	53.8105	84.5515	61.9777	38.249	65.7175	71.2985	78.9913	59.5358	37.3166	35.9218	74.633	62.8257	23.4293	95.3126	82.9695	49.6499	78.3077	29.0525	24.986	43.4545	81.879	70.956	58.0287	62.0193	51.7974	72.6763	56.9716	67.7231	41.0358	51.6854	59.214	80.052	0	59.3503	59.0812	81.0592	87.7878	92.9173	78.3968	52.2037	68.4308
	Peroxidase	PER1	63.7308	38.2774	25.5123	57.2826	59.1317	56.2345	57.8798	39.1942	13.0878	76.3527	32.7889	38.653	56.853	27.7145	0	85.0189	59.4888	19.8597	73.4698	40.1439	23.6256	70.1298	60.5546	74.071	74.3898	64.2027	35.2164	15.9855	61.6415	53.7479	81.2517	57.7122	12.7176	17.8209	9.04774	77.5631	64.1016	26.282	0	78.8626	71.7166	44.89	49.7292	41.5951	34.7147	10.5338	59.4563
	Peroxidase	PER10	25.7803	62.4221	82.4304	64.2247	59.9048	43.2393	28.9385	72.7036	61.4681	22.5484	74.7272	73.8414	61.5255	67.3572	40.5012	17.039	61.1143	77.4071	7.18749	76.2885	85.9797	31.4921	62.7823	9.25169	5.18523	29.1421	75.7961	82.1014	56.1133	46.3186	34.8642	54.5498	72.6723	66.2012	50.4281	28.2327	39.4132	89.8415	14.0835	39.3601	39.2804	67.7729	66.4324	70.4253	68.6858	55.3883	46.503
	Peroxidase	PER11	46.0083	85.934	70.1329	80.1262	82.2158	63.3232	51.3123	85.0961	60.6663	37.0497	64.9559	76.8004	84.6534	63.6795	45.7469	50.2643	64.8408	64.025	32.1343	84.7645	68.2462	58.3549	88.307	42.477	38.4105	43.6434	82.3235	57.5314	45.9855	60.0503	58.9527	73.9877	58.1709	65.4775	46.4957	43.8654	72.6385	70.9026	0	61.3254	72.5057	91.9109	90.8759	82.8215	81.7719	56.6347	71.8143
	Peroxidase	PER12	49.7547	83.5995	72.1671	75.523	81.4603	72.5321	58.2313	85.0903	62.3108	49.0082	63.5688	74.2655	89.5922	55.059	34.9387	39.9266	69.9438	52.0666	33.955	82.1268	71.1461	60.3663	85.6699	32.1393	28.0729	55.6019	84.2457	65.9045	61.6758	72.7784	63.7385	67.3819	46.2125	67.0439	42.3109	51.9392	62.3008	67.7387	0	63.8694	62.168	78.6812	92.6824	91.514	79.8785	49.8258	72.2151
	Peroxidase	PER14	38.6457	79.3535	79.2809	60.4705	66.1078	56.3608	37.9391	84.2704	78.4014	23.6089	76.425	86.2257	70.9404	71.2046	54.677	33.1416	48.8067	69.5022	26.9302	68.8615	77.3942	51.8832	73.8416	31.281	27.2146	38.1663	83.8098	64.6304	31.9994	46.0642	45.1044	54.2828	63.5114	83.1344	56.8856	27.8314	59.5811	75.7142	0	45.93	52.7644	84.7227	74.8418	67.8685	78.0667	63.6225	62.0589
	Peroxidase	PER15	38.6457	79.3535	79.2809	60.4705	66.1078	56.3608	37.9391	84.2704	78.4014	23.6089	76.425	86.2257	70.9404	71.2046	54.677	33.1416	48.8067	69.5022	26.9302	68.8615	77.3942	51.8832	73.8416	31.281	27.2146	38.1663	83.8098	64.6304	31.9994	46.0642	45.1044	54.2828	63.5114	83.1344	56.8856	27.8314	59.5811	75.7142	0	45.93	52.7644	84.7227	74.8418	67.8685	78.0667	63.6225	62.0589
	Peroxidase	PER16	69.7376	42.9829	28.1114	58.2768	59.7063	60.94	62.5853	43.8997	17.7934	80.4712	24.5466	30.9607	49.1607	23.596	5.40065	86.6688	62.0879	19.5342	70.3212	42.743	26.2247	64.5439	60.9599	70.6921	74.8151	65.8839	39.9219	18.5847	61.2163	55.429	81.1947	53.5937	14.7495	22.5264	5.37839	82.5995	66.0858	28.8811	0	77.5066	75.8335	44.9551	49.4573	44.1943	38.735	14.6132	64.1619
	Peroxidase	PER17	44.4747	81.6345	84.6042	69.2155	75.1528	62.416	50.1244	91.5301	73.377	36.1425	70.7741	82.5244	76.6512	64.8673	49.6976	35.5124	63.6363	64.9322	22.2934	84.8599	82.7174	48.514	78.5598	27.7251	23.6587	42.3186	94.4515	72.2833	46.6183	59.9128	50.6615	61.0744	59.0781	78.1101	50.5484	44.5162	57.8866	82.1585	0	53.3728	57.7538	86.2463	83.7266	83.7529	87.8982	64.5847	65.7154
	Peroxidase	PER18	64.3905	71.0599	43.005	69.1305	73.8805	84.06	69.35	64.2334	43.8431	54.0727	36.8559	50.3303	66.4681	30.0476	15.7311	59.1564	74.9145	29.2923	65.5713	52.9646	41.9839	81.0831	73.8423	67.0419	58.5709	72.0956	58.8812	32.9666	62.4632	67.4286	74.4395	62.2824	23.4382	55.3974	15.7286	58.467	83.8024	38.5765	0	76.3997	78.8944	63.0682	68.6841	60.55	56.1062	24.6766	86.3656
	Peroxidase	PER19	84.9721	60.1505	33.652	54.6217	59.6717	78.4441	75.7267	55.5343	36.2981	73.3461	26.7238	37.2997	54.3264	17.0865	4.42407	65.5676	65.5615	14.0941	70.4743	43.6117	32.631	79.4343	60.5198	68.6586	64.5921	89.0109	51.1364	28.1356	71.4392	65.8119	85.9938	47.0842	8.23997	46.4675	4.33841	70.7235	68.6042	29.2236	0	82.0634	70.3324	47.87	54.7099	53.5943	45.7846	14.0295	74.1992
	Peroxidase	PER2	63.7308	38.2774	25.5123	57.2826	59.1317	56.2345	57.8798	39.1942	13.0878	76.3527	32.7889	38.653	56.853	27.7145	0	85.0189	59.4888	19.8597	73.4698	40.1439	23.6256	70.1298	60.5546	74.071	74.3898	64.2027	35.2164	15.9855	61.6415	53.7479	81.2517	57.7122	12.7176	17.8209	9.04774	77.5631	64.1016	26.282	0	78.8626	71.7166	44.89	49.7292	41.5951	34.7147	10.5338	59.4563
	Peroxidase	PER20	42.4624	75.4383	72.1189	87.7608	80.6615	61.1824	48.4992	76.1807	51.1567	34.9089	60.096	64.7048	79.7701	62.4801	38.2898	44.6996	76.5077	64.6674	24.2081	88.8909	73.1385	50.4287	81.6403	35.1165	32.8459	41.5026	73.2853	63.0961	58.3247	58.6791	52.5761	82.2104	60.3117	55.8898	38.0815	47.7933	65.1939	75.795	0	60.0955	66.941	76.5378	83.8672	85.1157	70.3177	48.3593	67.2384
	Peroxidase	PER21	8.26995	34.2741	27.6982	59.3811	54.3312	27.257	20.2214	30.3963	5.96648	0.983524	29.6653	33.0697	48.4133	36.9151	13.291	23.2942	48.1156	39.4645	15.9811	44.9788	32.2668	32.0874	50.5349	25.9399	29.4687	7.57722	27.6237	25.6156	35.9371	24.7538	24.5739	66.9186	49.1291	11.7119	0.346274	14.8767	45.3986	40.6751	0	31.9395	43.6705	40.8726	44.1333	39.3313	36.0812	7.97971	39.8037
	Peroxidase	PER22	2.72314	39.9118	66.401	48.5532	40.3129	18.6462	4.34544	48.1105	61.2872	0	77.7115	62.8453	48.627	79.0571	56.3537	10.4686	36.5212	85.3385	0	53.6448	65.2551	18.5936	45.559	1.4826	0	3.84494	51.203	57.5083	30.6442	21.0215	17.3691	47.9794	76.2347	45.7635	68.125	3.63959	27.6652	68.0003	23.7131	21.6775	28.1334	52.2064	47.6658	45.8322	47.7334	66.3604	24.8475
	Peroxidase	PER23	2.72314	39.9118	66.401	48.5532	40.3129	18.6462	4.34544	48.1105	61.2872	0	77.7115	62.8453	48.627	79.0571	56.3537	10.4686	36.5212	85.3385	0	53.6448	65.2551	18.5936	45.559	1.4826	0	3.84494	51.203	57.5083	30.6442	21.0215	17.3691	47.9794	76.2347	45.7635	68.125	3.63959	27.6652	68.0003	23.7131	21.6775	28.1334	52.2064	47.6658	45.8322	47.7334	66.3604	24.8475
	Peroxidase	PER24	52.4099	32.2856	9.44444	35.57	40.32	52.4157	52.4165	31.275	8.50163	79.1684	16.8125	27.8064	45.0013	11.0632	0	78.3993	41.3539	0	85.2348	19.4041	8.4234	70.6932	43.1311	64.8813	71.0974	56.6715	26.9288	4.82537	45.8988	40.2715	71.5779	36.8995	0	14.8722	0	72.3072	50.6004	5.01599	0	64.6423	53.1188	31.1343	36.2048	29.3867	25.9911	0	51.7019
	Peroxidase	PER25	62.7686	80.6882	63.324	85.2069	91.5011	81.4248	70.5853	77.033	55.8526	55.1513	51.2148	67.3279	81.8212	44.4064	32.0274	53.7874	78.8825	45.9235	43.0478	73.7637	62.783	71.2977	88.2011	46.7907	42.7242	61.745	77.3936	53.2178	64.5871	78.6519	72.3955	78.8014	40.0693	61.598	30.0875	60.3038	76.9522	59.3756	0	73.4788	76.8193	75.7699	86.0943	80.821	76.7903	45.4756	86.8665
	Peroxidase	PER26	70.6588	49.0103	20.5531	44.3158	49.3658	62.1575	60.593	41.8176	21.9045	80.4484	11.388	25.3396	41.5134	4.57959	0	80.4027	52.4626	3.78821	82.6497	30.5127	19.532	65.7596	48.3743	73.5565	74.2283	68.7252	36.9427	11.0642	51.1535	45.5262	73.0147	36.7783	0	33.4589	0	83.4158	58.2983	16.1246	0	71.7575	60.0265	37.5641	43.8362	38.6115	33.444	2.22465	63.8933
	Peroxidase	PER27	48.8773	69.6595	65.3612	93.5715	88.8032	64.0844	52.8357	68.0594	43.6295	37.8109	60.4793	65.5738	80.7492	56.943	26.5859	51.239	81.9763	61.969	35.6147	81.2595	67.6523	61.8353	88.1979	43.8331	39.7667	44.4046	65.2868	56.1753	62.4272	61.5811	61.4013	89.1312	54.8269	49.203	37.9875	51.7041	72.115	68.838	0	68.7668	71.3004	75.8463	81.7964	76.9943	66.0969	40.8131	73.3377
	Peroxidase	PER28	36.9089	75.4215	69.3296	83.6028	80.0625	68.0695	57.7382	74.411	51.6376	41.6556	59.3613	66.4582	83.1697	53.1796	26.756	37.1967	75.7342	54.7031	29.734	81.4296	71.2764	60.8637	82.8595	29.4094	25.343	52.9653	73.5663	70.599	66.7629	70.1419	62.4698	74.7075	48.849	58.1606	34.6796	49.7122	59.571	67.869	0	64.0879	59.4381	70.5081	84.5342	86.5946	73.6262	40.9832	69.4852
	Peroxidase	PER29	65.1577	74.0498	47.5606	65.4084	73.6487	81.6265	77.7572	65.8511	52.6743	43.1144	31.4163	47.9726	62.0227	24.6079	21.3679	38.745	62.7609	28.6231	37.6687	60.3168	48.7065	64.2191	68.4026	46.3247	42.2582	68.2866	62.7586	52.5395	51.6731	74.3079	56.6092	62.3204	21.9755	64.858	10.2889	46.4678	70.888	45.9613	0	55.3541	60.3301	61.7551	66.2958	68.1294	63.9031	29.378	78.4046
	Peroxidase	PER3	40.842	80.0119	78.516	77.2973	80.4131	55.4584	44.4456	84.728	60.2981	29.1849	75.0961	81.9717	82.28	70.5461	43.1035	41.9553	65.7296	70.8657	26.7179	86.7592	76.936	52.9385	81.6845	34.7853	30.7188	35.7786	81.9554	65.2231	46.1805	52.9552	52.7754	74.3559	63.7237	66.0436	54.2692	43.0782	63.338	77.7347	0	60.1409	62.5234	91.4938	87.4944	83.0165	83.0013	57.3306	64.9476
	Peroxidase	PER30	41.404	79.6768	78.8565	78.8626	79.2774	58.4113	44.1105	85.2879	59.1815	33.725	76.3827	77.7867	82.9294	70.3422	39.5133	37.6636	67.8018	67.3498	28.0813	87.2536	76.9698	52.896	83.407	29.8764	25.8099	40.3187	81.31	69.3298	52.9472	57.4952	56.2682	71.6736	61.4957	63.9146	52.5623	43.4047	60.0379	76.3713	0	60.764	59.905	87.4098	87.4309	85.5973	80.8084	53.7405	64.6125
	Peroxidase	PER31	85.1006	60.9579	32.5007	57.8159	62.8659	74.2575	73.0479	53.4103	34.3594	73.153	24.5331	39.3469	55.1395	17.7247	5.22678	76.0352	64.4102	17.2883	75.055	42.4603	31.4796	79.412	61.5194	76.8444	72.7779	80.0294	49.3976	23.1641	63.2534	57.6261	86.6672	50.2784	11.4342	41.5068	3.40577	76.8455	71.7984	28.0722	0	85.2576	73.5266	51.0642	57.8435	50.7673	46.6225	14.1722	75.8613
	Peroxidase	PER33	0	0	23.4606	4.49502	0	0	0	2.72405	17.5773	0	32.5191	22.1707	5.14407	33.6535	34.8981	0	0	43.2377	0	11.213	23.3339	0	0	0	0	0	7.0218	10.8018	0	0	0	8.13676	46.6859	3.0659	55.132	0	0	28.15	64.4234	0	0	11.6004	4.76054	1.11932	9.96244	45.4409	0
	Peroxidase	PER34	0	0	23.4606	4.49502	0	0	0	2.72405	17.5773	0	32.5191	22.1707	5.14407	33.6535	34.8981	0	0	43.2377	0	11.213	23.3339	0	0	0	0	0	7.0218	10.8018	0	0	0	8.13676	46.6859	3.0659	55.132	0	0	28.15	64.4234	0	0	11.6004	4.76054	1.11932	9.96244	45.4409	0
	Peroxidase	PER35	33.9265	8.86846	4.64113	40.8784	31.7507	26.8256	28.4709	9.78527	0	65.3377	13.4664	10.8905	29.2106	17.2062	0	69.707	43.5879	6.46328	54.8622	21.4131	7.7247	44.2329	31.1457	51.1807	60.3357	36.7742	5.80745	0.0846853	47.3051	26.4257	51.8428	44.5699	1.72717	0	0	61.9842	36.8157	10.3811	0	53.098	48.1219	15.4811	21.0411	18.0467	5.30585	0	30.0474
	Peroxidase	PER36	46.1699	88.1025	71.8098	63.7817	72.7408	62.9848	51.5864	91.1878	69.5312	30.2329	58.7306	70.5751	70.0806	53.7527	52.9917	34.9531	58.1235	57.7678	25.4408	78.9759	70.9422	51.0234	73.5144	39.7749	35.2635	44.1607	84.983	58.5169	38.6234	52.6882	44.3798	60.0902	51.1203	75.2766	39.4337	36.8399	67.8445	73.3839	0	46.8022	56.5382	89.179	78.1632	75.4594	87.2756	58.5228	71.5983
	Peroxidase	PER37	0	32.5647	58.0686	39.4567	32.9658	7.33262	0	37.3321	52.1853	0	67.3547	56.7787	39.7521	76.9919	53.9239	3.36982	28.1912	77.9914	0	45.821	57.908	12.163	33.5587	0	2.73643	0	41.6298	45.4099	16.0127	4.82938	4.64955	44.294	82.3754	37.6739	53.0634	0	20.3181	60.6532	22.8808	12.0151	23.1947	44.8593	39.3686	35.7273	40.3863	57.8843	17.5004
	Peroxidase	PER38	37.3748	74.0009	73.3673	78.3888	74.402	50.9618	38.4346	77.7791	52.9112	24.6883	75.5465	80.1227	83.3812	75.9571	38.9741	43.5091	63.0307	69.7441	27.8395	85.0875	71.4806	54.0601	77.1878	38.7264	34.6599	31.282	75.0066	61.2821	44.6916	48.4585	48.2787	80.4248	62.6021	57.6442	47.7291	37.7287	61.6608	74.137	0	55.6442	60.8462	84.7134	81.755	79.3565	74.5381	50.3571	58.9366
	Peroxidase	PER39	54.273	28.4717	23.4873	55.9771	51.354	46.4288	48.0741	29.3885	3.28215	68.4774	31.9418	30.4937	48.8139	34.0513	0	84.3956	57.4638	20.3392	75.4475	38.1189	21.6006	63.8362	50.749	70.7839	78.3702	50.7948	25.4107	13.9606	56.0142	40.3399	71.4461	60.2368	14.3422	8.01521	2.49264	76.9951	56.4189	24.257	0	72.7012	65.5605	35.0844	40.6444	37.6499	24.9091	0.728102	49.6507
	Peroxidase	PER4	0	16.4472	41.0719	15.583	12.2399	0	0	22.7186	39.2283	0	48.5022	39.4011	24.0095	42.9324	41.3293	0	4.52217	42.3945	0	23.6437	37.8262	0	17.0805	0	0	0	28.9442	29.7234	0	0	0	11.8547	31.442	25.4945	74.5944	0	0	30.8266	56.3516	0	0	22.7241	24.8801	24.3625	27.5892	54.4243	0
	Peroxidase	PER40	60.8544	73.3648	55.9242	84.5203	89.2703	80.5646	66.2638	74.2816	48.1752	55.0855	54.1478	62.0002	80.2002	47.8875	29.0344	60.2945	78.1528	44.8951	50.4863	68.3544	54.0375	74.9995	91.3207	52.5072	48.4407	62.7734	70.3037	46.3975	63.476	77.5408	75.1826	77.8852	39.0409	52.9083	34.409	57.1775	82.6687	53.9664	0	74.5478	80.9753	76.881	80.1412	72.007	67.5632	40.0664	86.7658
	Peroxidase	PER41	66.6476	75.4696	51.834	70.4459	75.4959	84.3782	65.7146	72.5706	53.1713	52.8134	39.8581	50.8535	69.0535	32.9107	20.2483	46.8188	70.5218	29.9183	56.2431	62.3956	51.4149	70.0129	76.344	55.3376	46.2333	69.5565	66.5619	44.2686	60.0431	75.2687	64.3752	62.9084	24.0642	64.7256	18.7307	54.586	73.2583	47.1446	0	63.9593	66.5568	63.6942	69.3501	69.8782	58.9579	29.8537	82.8037
	Peroxidase	PER42	61.6162	78.2025	66.6602	89.7876	97.1718	75.5315	65.2397	75.6454	51.2156	49.258	56.5604	66.4479	81.6233	49.752	32.2449	53.09	81.8057	51.8168	40.3498	77.9717	65.7926	66.5704	89.5024	46.6411	42.5746	55.8517	72.8728	53.3673	63.4803	73.0282	68.7178	83.4384	45.9627	56.961	35.433	61.6968	76.8026	64.1029	0	74.8771	76.6698	76.8767	86.5233	80.9705	73.9666	46.472	85.7418
	Peroxidase	PER43	51.0389	64.3982	42.1221	66.4438	68.5278	67.2373	48.5737	62.9214	42.34	40.8498	33.918	39.7821	57.9821	35.9324	23.5142	41.0643	56.5672	28.3557	40.2854	57.5957	41.0774	52.6319	69.7814	48.8827	43.1896	59.3202	55.4905	33.4374	49.3909	65.3789	47.2131	62.1984	24.9074	53.8944	14.1998	37.8775	65.0044	42.6308	0	46.5783	61.9942	58.1355	58.2787	59.047	47.8866	24.9719	66.6802
	Peroxidase	PER44	55.4057	27.1159	0.523191	32.557	34.1426	39.6156	38.5875	21.3141	0	65.2849	5.51492	15.2553	31.0609	5.31269	0	75.3864	34.4997	0	78.5929	15.1548	0	57.0595	34.9831	72.09	76.7595	46.1833	14.9372	0	28.6116	22.9842	54.6537	33.8866	0	11.2649	0	62.699	49.0594	1.29285	0	53.8353	50.1059	26.3663	24.7401	16.1254	12.1621	0	43.7819
	Peroxidase	PER45	55.2389	56.4615	52.2342	84.6165	76.6426	74.4186	62.9051	57.3783	31.272	52.0347	44.0351	45.9239	64.0759	42.2277	15.1711	56.0722	93.2842	49.0401	42.4378	69.0061	55.7835	67.7373	74.0745	48.2849	44.2185	58.6284	53.4005	51.406	81.2428	66.6829	70.8059	75.5452	43.1859	36.005	22.0206	62.1992	76.6304	61.7025	0	75.6053	78.3136	57.757	65.0864	65.6397	51.5369	28.7179	76.9817
	Peroxidase	PER46	28.5798	68.8732	84.8084	59.9874	63.0645	47.6077	33.3069	77.072	80.3239	21.6063	83.9712	80.8552	66.0838	81.6848	64.3166	27.1032	47.8551	79.4685	12.545	69.9119	78.2264	38.6748	69.7546	19.3159	15.2494	28.2	80.1645	64.1927	31.5617	45.3765	40.3831	51.8463	73.6143	74.725	65.511	26.8798	49.4774	77.2907	11.5841	40.8822	49.3446	76.3863	70.878	66.9169	75.8685	77.2339	53.6857
	Peroxidase	PER47	33.1455	73.5183	91.2499	66.6773	66.414	57.3482	43.0511	82.9606	73.8669	31.0528	77.3253	84.715	72.3369	71.1436	45.3394	23.5482	61.0981	70	15.4757	81.9161	90.2288	43.8518	68.6012	15.7609	11.6944	37.6564	89.2864	83.9061	51.2751	54.845	45.9993	58.5362	64.1459	78.6427	52.6437	39.7192	45.9224	86.8214	8.64576	50.4394	45.7896	74.2821	78.2075	84.5378	81.2304	60.2265	55.8367
	Peroxidase	PER48	78.2803	55.4462	26.1961	49.7901	57.8164	64.4418	66.9178	45.6323	25.2476	65.1919	15.798	29.1696	44.393	8.9896	1.13442	70.3176	58.108	12.2388	75.4829	36.6643	25.7737	68.6392	52.7843	84.0548	72.2548	71.0095	39.8145	13.3484	53.4377	47.8104	75.8943	45.2289	6.3572	37.8143	0	71.7989	66.7489	23.9799	0	75.2633	67.8015	46.0147	48.5792	40.9516	40.3642	10.0799	71.7689
	Peroxidase	PER49	4.62802	42.4994	70.1192	44.9612	40.0034	22.3645	8.06367	51.8287	65.0055	2.45535	70.6873	55.8211	41.6028	66.3639	66.1469	0	37.5845	69.3392	0	56.0728	67.9558	11.5694	43.2865	0	0	11.0164	54.9212	54.4349	28.9349	28.2994	14.9416	35.2863	59.6747	49.4817	76.0738	7.35782	20.1498	65.2037	30.4332	19.4374	20.0169	48.5094	46.5097	49.5504	48.7631	81.0341	26.5804
	Peroxidase	PER5	29.2473	73.9492	75.74	41.9392	51.0669	47.6722	41.4049	71.7748	77.6165	14.1737	61.9989	71.9272	53.607	55.1906	54.4297	13.1106	36.7553	59.2057	16.533	56.7133	71.0761	38.5847	51.6719	26.7972	19.3922	38.0744	75.6526	61.0729	24.1943	42.5067	30.9748	38.2477	52.5582	87.5981	40.8716	18.1766	46.002	66.1475	0	29.7197	34.6957	67.3365	61.7765	59.9687	77.5118	59.9607	52.7702
	Peroxidase	PER50	11.0436	54.6769	78.9848	58.2937	55.0781	28.2488	19.1106	58.2482	59.2516	1.97527	72.7244	69.159	51.9642	69.7459	44.8763	12.5842	49.1074	86.0066	0	66.3503	78.858	22.6227	53.8343	7.28881	3.22235	8.56896	62.546	66.326	36.9288	25.7455	24.7702	52.5869	93.2454	58.5901	50.7099	15.8685	37.4503	81.8525	23.6112	32.3231	36.6727	65.6781	60.2847	56.6435	62.4985	59.1035	39.6126
	Peroxidase	PER51	11.0436	54.6769	78.9848	58.2937	55.0781	28.2488	19.1106	58.2482	59.2516	1.97527	72.7244	69.159	51.9642	69.7459	44.8763	12.5842	49.1074	86.0066	0	66.3503	78.858	22.6227	53.8343	7.28881	3.22235	8.56896	62.546	66.326	36.9288	25.7455	24.7702	52.5869	93.2454	58.5901	50.7099	15.8685	37.4503	81.8525	23.6112	32.3231	36.6727	65.6781	60.2847	56.6435	62.4985	59.1035	39.6126
	Peroxidase	PER52	0	33.221	55.4971	29.6977	28.5681	8.79871	5.95099	34.6977	52.884	0	51.6294	47.4554	29.0872	47.8351	63.6267	0	23.5386	60.4589	0	38.5775	56.2361	3.78064	25.3515	0	0	0	42.1287	46.9131	10.9776	10.4834	4.96173	24.4723	50.0009	40.1625	75.3904	0	11.7918	52.9308	36.6597	8.8372	7.05411	36.3444	37.9706	37.0152	49.7326	72.6472	17.4097
	Peroxidase	PER53	28.6102	68.9834	89.8059	55.2944	61.8791	48.9652	43.2208	74.8642	80.3939	21.945	78.5793	82.6572	64.2889	71.771	54.2312	18.1673	50.4817	73.3433	7.42776	70.746	84.625	38.9824	60.5532	11.226	7.15953	34.3251	82.2951	75.0143	38.227	51.5017	40.1635	48.4528	67.4892	80.329	57.452	32.2093	41.3875	77.6255	8.47602	43.0748	41.2547	69.7472	73.1723	74.0013	78.5675	69.1183	51.3018
	Peroxidase	PER54	0	0	21.7826	0	0	0	0	0	22.4067	0	11.2245	7.0505	0	7.43026	23.0061	0	0	24.9308	0	7.15103	23.6694	0	0	0	0	0	7.36857	31.3094	0	0	0	0	27.7205	10.8524	38.2472	0	0	21.013	54.0722	0	0	0	0	5.69981	7.70342	35.2809	0
	Peroxidase	PER55	11.8306	52.4444	81.3856	49.6599	45.34	42.3042	32.1546	61.8866	75.1563	13.6387	75.8961	67.5314	52.1398	69.5816	42.7256	2.4742	47.4067	78.8055	0	66.2455	82.2532	26.1412	48.2175	0	0	23.5494	68.2124	85.2174	45.4266	42.315	28.547	39.985	71.0649	70.2126	52.1209	19.5647	24.8484	77.5258	17.8278	29.3654	24.7156	53.2081	57.1336	67.0753	62.0284	57.6127	34.7627
	Peroxidase	PER56	54.5337	66.2909	39.6982	69.7501	73.2415	69.9296	53.2881	60.1564	39.0741	37.1777	32.7327	44.4958	59.8006	29.1447	16.7267	47.7936	64.1557	29.2224	48.8602	53.9602	37.8114	63.1227	71.7864	59.008	47.2081	55.2007	53.8307	27.3646	45.5682	59.633	56.4792	62.2126	23.3683	50.6284	14.2726	43.1804	74.233	39.5721	0	58.9015	67.5316	62.8492	62.9924	54.9678	51.3371	25.6721	77.4079
	Peroxidase	PER57	57.4259	57.7299	53.5026	89.7398	80.6122	72.5895	58.2887	58.6467	32.5403	46.5267	49.039	51.8194	69.3089	50.9074	20.061	59.7044	88.0804	53.5653	41.5569	70.2745	56.3054	67.748	79.494	50.637	47.8507	53.1204	54.6689	48.0913	71.7258	67.0597	69.925	85.0622	48.6939	37.2734	27.0245	57.5828	80.7144	58.9618	0	75.616	81.9458	63.6524	69.9026	66.9081	54.1673	29.9863	78.7907
	Peroxidase	PER58	0	36.0594	62.3758	30.1623	29.0327	15.6774	14.6926	40.7071	59.7627	0	52.094	47.92	29.5518	48.2997	54.7272	0	28.6756	65.2897	0	45.4562	63.1148	4.24523	25.8161	0	0	3.51122	48.2381	61.6699	21.94	21.0894	5.42633	24.9369	54.8317	47.0412	51.1817	0	12.2564	61.8671	18.9185	9.3018	7.51871	36.809	38.4352	43.894	51.0131	65.5399	19.3934
	Peroxidase	PER59	49.4256	62.6521	58.3427	87.1929	83.2946	69.2699	54.9691	63.5689	37.4625	49.3608	53.4617	52.5759	70.7279	48.6336	21.1155	48.3515	79.9893	46.6653	35.9582	72.9743	56.456	60.2627	80.7265	40.5643	36.4978	57.9218	59.5911	48.816	71.3397	75.2048	63.6349	79.6554	40.8112	42.1956	30.1892	54.2632	70.7258	59.1124	0	68.1307	70.5929	64.4089	71.7384	71.8303	58.1889	34.9085	75.2737
	Peroxidase	PER6	58.2969	89.3691	67.7434	72.9128	78.8501	76.449	57.7855	89.6885	66.3721	44.9957	58.6584	67.5275	84.5589	51.5996	38.9372	43.6305	67.2415	48.6072	40.4822	78.3585	65.8567	64.8097	85.5493	41.2781	37.2116	59.0612	82.1575	58.2167	53.3862	67.451	59.2835	64.7717	42.7531	71.1051	37.5311	47.6777	70.07	63.9704	0	58.7561	63.3685	82.3832	86.0242	83.8262	75.632	48.5426	78.858
	Peroxidase	PER60	43.0019	67.1445	52.9521	77.6888	79.7056	61.4943	47.1935	68.0613	41.955	41.5852	63.5102	67.6842	86.0524	62.3706	28.9775	53.2276	62.3306	49.804	42.9166	67.5837	51.0654	66.5059	88.4071	50.1102	46.8257	48.2903	64.0835	43.4254	52.241	65.4668	60.2172	80.6843	43.1465	46.688	36.4876	41.3553	70.5132	53.7218	0	59.454	70.5647	73.7572	77.169	69.0349	63.5819	39.4009	67.6955
	Peroxidase	PER61	62.6936	38.6587	12.066	39.6667	44.4167	51.0224	50.1304	32.7209	11.4419	60.8383	16.9217	26.7982	42.4677	12.2863	0	75.5488	45.4507	2.24371	87.4914	23.5008	10.1793	68.4663	44.7157	85.3865	82.5109	57.5901	26.3951	0	40.0184	34.391	66.0605	40.9963	0	22.9963	0	66.6444	56.1691	9.11272	0	65.2421	57.2155	35.2311	36.283	27.5322	23.705	0	55.3247
	Peroxidase	PER62	16.647	61.0333	65.9165	37.9569	43.5943	40.7368	22.0732	64.364	83.8144	9.26269	78.7013	77.2093	61.8657	73.3639	61.4804	15.4171	26.8961	64.7685	17.3065	46.3479	60.2001	43.6377	52.2566	15.6236	11.5571	24.1656	67.0366	49.7913	18.3399	32.4047	30.8864	38.6829	53.816	68.9982	67.8861	8.67471	37.634	53.2006	10.4499	27.934	30.2508	62.5718	57.5416	51.8843	62.2008	70.4258	42.3172
	Peroxidase	PER63	84.0766	54.8456	30.705	49.3169	54.3668	75.8714	73.1539	51.4415	34.4655	79.7567	18.2494	30.4756	48.5099	11.4411	0	73.1895	60.5824	8.78924	74.9489	42.9386	30.8317	72.2297	55.2149	72.8771	70.4565	79.9232	46.184	25.4855	62.742	58.5847	80.0112	41.7794	2.9351	42.1371	0	80.9567	63.2994	26.0155	0	76.7585	65.0275	42.5652	48.9722	51.1724	38.58	8.72463	68.8943
	Peroxidase	PER64	19.5494	65.3798	88.3634	59.6398	61.1726	40.8084	30.1641	68.53	78.3509	14.5349	89.6498	84.0611	66.8663	84.6874	55.9692	20.986	49.3455	86.2795	10.2464	69.3035	83.3223	37.5248	61.67	14.1845	10.118	21.1286	75.1056	66.7096	34.0785	38.3052	38.1254	56.3031	76.9382	71.1497	66.1874	26.8999	43.5009	76.3228	15.2432	45.1234	42.6863	71.6567	72.8444	69.2032	73.552	70.1963	48.5529
	Peroxidase	PER65	66.8614	49.1397	18.3339	40.5958	48.8361	59.8167	64.3644	37.7701	20.2104	61.445	6.6037	23.16	37.2101	0	0	62.3928	50.2458	3.81051	68.2703	28.8021	18.332	62.682	43.59	80.9191	68.6743	66.3844	34.5775	8.72334	48.8127	43.1853	69.9372	37.5079	0	33.1892	0	65.4479	61.4838	16.9956	0	67.4715	58.6072	36.9426	41.4832	36.3265	39.913	3.80322	64.3016
	Peroxidase	PER66	30.878	71.3942	76.0739	42.2757	50.4718	56.3285	49.898	73.3688	81.1773	17.8164	59.9295	72.2636	53.9435	53.1212	45.9828	13.4471	37.4629	55.6529	8.8792	61.741	74.9636	38.9212	52.0084	13.6368	9.5703	43.1594	77.3466	76.8295	26.3752	52.9567	31.3113	36.3935	49.7987	87.9105	38.8022	21.1699	41.6917	67.0309	0	30.0561	34.9903	66.8334	62.113	65.1074	71.6248	55.5883	51.2372
	Peroxidase	PER67	47.8294	90.5772	66.8158	72.197	79.8988	63.9819	52.0519	86.3148	62.7511	32.1603	63.5279	75.3724	81.7993	59.5074	46.2338	47.6292	60.0999	62.2102	35.3735	81.1539	65.9483	61.594	82.8724	46.4855	42.419	44.3021	79.9891	53.523	40.5508	54.6156	53.6559	71.9029	54.4309	68.4965	44.7511	38.7673	74.9061	69.0792	0	55.8908	66.7917	94.7099	86.1678	77.3869	81.2768	55.1792	75.9864
	Peroxidase	PER68	59.7059	83.6235	58.3086	80.2226	84.4191	71.5384	56.1765	77.8076	56.9149	38.7865	54.9038	66.7483	81.9717	52.2826	36.6243	55.5379	66.7261	52.6007	44.983	73.2606	56.7422	69.2514	89.4986	54.9927	50.9263	54.0285	71.4818	45.0157	47.177	61.2418	60.282	77.31	45.4586	63.0894	36.2438	45.3935	80.9842	59.3987	0	62.517	73.601	84.4721	82.5606	72.6189	70.268	45.1308	80.2963
	Peroxidase	PER69	38.7816	69.7254	65.1736	85.4259	78.2742	53.3018	42.3067	67.8717	43.4418	27.0283	57.9568	63.0514	78.0594	63.0151	35.2464	44.6614	74.1604	69.8738	22.4974	82.27	69.0474	48.718	79.5279	35.0939	35.4975	33.622	65.0991	60.4445	56.1016	50.7986	50.6187	82.8002	66.1776	49.1873	35.9423	40.9215	65.1714	74.8315	0	57.9843	68.5031	76.0868	81.6087	76.8067	66.1628	41.9818	62.8088
	Peroxidase	PER7	69.8317	68.6555	48.7039	76.5367	81.5867	86.6126	71.5308	69.5723	43.466	61.4604	47.3788	53.2429	71.4429	39.0015	23.772	63.8172	82.3984	36.0091	55.9146	61.0055	46.8172	80.2192	82.4347	57.5982	53.5317	71.6594	63.118	39.1772	69.8509	76.8723	77.8912	68.9992	30.1549	48.199	26.2534	61.4231	87.7597	46.6174	0	77.2564	83.5552	69.785	71.7395	64.7868	60.3429	32.7174	89.8345
	Peroxidase	PER70	45.4501	68.3748	64.1594	86.3474	82.1538	60.3373	51.834	66.8575	42.4277	34.0638	49.3203	54.4148	69.5902	47.8645	27.8541	39.6153	81.1198	64.7601	21.9105	81.4399	68.728	48.1311	79.3427	34.9548	30.8883	40.6575	64.0849	62.0768	68.7604	57.834	50.2785	80.2528	60.5254	48.1731	27.3058	47.957	65.1163	76.8624	0	57.8315	63.7039	69.4601	74.4903	75.7925	63.7219	41.7635	69.1208
	Peroxidase	PER71	0	0	14.8968	0	0	0	0	0	9.78309	0	28.6666	14.4848	0.434768	37.8495	30.3147	0	0	33.8344	0	2.14064	13.7509	0	0	0	0	0	0	6.00418	0	0	0	0.136982	40.4819	0	51.0519	0	0	16.4962	56.6468	0	0	0.702285	0	0	0	33.0794	0
	Peroxidase	PER72	25.7287	63.8683	74.9143	70.7427	64.2694	38.6186	28.302	68.6181	53.1825	12.3451	72.3911	77.4856	68.0698	77.8611	50.0067	34.6558	56.1967	76.5621	12.5077	77.107	77.8235	38.7283	64.8447	25.7828	27.745	18.9388	72.9158	65.4145	36.6476	36.1154	35.9355	73.489	71.826	58.9279	47.5623	26.2383	51.6217	80.4799	0	43.3011	54.4983	76.163	70.6545	67.0133	71.6899	52.4009	48.804
	Peroxidase	PER73	54.3493	29.8373	25.61	55.8822	52.7135	47.7944	49.4398	30.7542	4.6478	71.6982	34.3334	31.8594	50.1795	26.9786	0	77.4444	60.9954	18.4592	71.982	39.7163	25.1322	64.8694	51.703	65.9035	69.9949	57.7431	26.7763	17.4922	64.7126	47.3946	72.8117	57.2118	11.3172	9.38086	2.84685	76.6006	52.7545	25.3282	0	74.0669	60.3695	35.0345	42.01	39.0156	26.2747	0.00129165	51.0163
	Peroxidase	PER8	43.5249	75.787	59.5252	74.5486	80.186	65.5477	51.2469	76.7038	50.5975	43.0566	69.9888	74.2573	92.6255	61.0105	30.2263	49.8873	63.4878	49.468	46.4305	70.725	57.6384	70.5593	88.8483	47.0124	42.946	49.6503	72.726	49.9984	51.5316	65.5964	62.2601	75.2746	42.3259	55.3305	40.5517	43.3392	68.039	56.337	0	61.4379	66.8425	79.4866	83.7421	75.608	71.1641	42.437	71.7489
	Peroxidase	PER9	71.7606	63.7544	48.1097	72.9405	77.9905	81.0916	81.2546	63.9471	38.5649	68.6619	40.5456	52.5652	69.272	33.7372	16.3769	70.0411	80.0192	32.4129	60.7714	58.0693	46.7995	85.5439	77.5319	62.2538	58.1873	75.2556	60.6934	37.7547	77.844	72.2167	88.3227	65.403	26.5587	43.2979	19.4182	74.5406	79.5426	43.6812	0	89.7138	87.8394	62.0265	71.0618	64.769	60.1918	29.7813	84.4588
	Peroxidase	PPA17	0	1.95414	18.7685	0	0	0	0	6.38444	21.2377	0	14.3156	12.0494	0	15.3536	40.77	0	0	19.8117	0	4.38047	13.2056	0	0	0	0	0	10.6822	0	0	0	0	0	9.35374	6.7263	47.5598	0	0	14.3408	56.4566	0	0	8.72148	3.11543	0	13.5875	48.7398	0
	Peroxidase	PPA26	54.2665	88.7219	74.9534	75.8659	84.9935	70.5646	61.8352	87.8926	63.575	44.2911	59.965	72.9409	85.1266	53.1566	42.1177	43.185	71.0531	56.7837	31.3376	85.4216	74.1354	57.5582	85.5709	38.2984	34.2319	50.8848	85.2323	61.7101	54.4967	68.0614	59.4259	71.079	50.5242	69.3204	38.8376	52.7132	68.4599	73.1151	0	61.8482	67.2736	85.6045	92.3505	89.3133	83.843	56.7191	78.3217
	Peroxiredoxin	BAS1A	76.2776	65.9137	49.7231	68.3349	73.3849	90.4233	84.949	68.074	46.5092	69.4109	36.6703	51.0129	67.2767	29.862	17.2529	63.1005	79.6004	27.8073	55.4013	59.7456	48.7649	85.3158	73.6567	55.5725	51.5061	79.1204	66.1618	44.4359	78.7399	78.8979	83.072	60.7974	21.9532	52.8233	15.543	70.6771	78.5116	45.0336	0	80.7291	82.8385	60.9954	68.4231	69.7282	60.3387	27.7427	84.4753
	Peroxiredoxin	BAS1B	50.34	75.9238	66.6296	70.9066	76.8439	71.8227	61.2242	80.0114	58.288	42.4704	56.4833	64.2896	81.1059	49.8086	31.2298	36.8518	65.292	46.8162	27.458	80.9795	65.8906	51.925	82.5951	29.0645	24.9981	47.4832	76.1337	63.3534	52.1346	66.2488	55.2972	62.7655	40.962	64.1882	36.3763	46.6023	59.226	64.0425	0	55.3031	59.0932	74.9724	82.7862	85.1114	70.8032	46.117	66.936
	Peroxiredoxin	PRX2A	66.4193	58.4482	29.5069	59.1759	65.5525	67.3074	63.2957	49.0059	28.1133	41.9422	27.1536	38.9981	54.2215	23.5709	13.3875	58.7835	63.4858	25.4953	59.1961	44.2827	28.6393	73.4586	62.675	77.1553	65.065	59.9651	42.6801	16.214	50.3327	50.6761	63.4377	61.2834	17.5598	40.68	7.44211	48.5492	82.5839	32.4762	0	65.6726	77.0113	57.6844	53.7589	43.8172	47.9927	19.2838	76.1298
	Peroxiredoxin	PRX2B	28.3382	68.9327	85.5496	63.6738	66.6839	42.3374	33.9956	72.3368	67.8305	16.0639	74.9733	79.1974	62.0026	79.8166	63.8796	28.6045	52.1098	79.247	6.44054	74.6727	83.4979	32.6611	63.8727	21.6904	23.6527	22.6576	76.6346	65.1917	32.5607	39.8341	34.8086	63.1704	75.0058	72.6787	55.2386	29.9571	51.7678	84.5207	3.04528	42.3615	53.885	75.8695	70.7991	69.3967	75.9951	69.0238	53.8124
	Peroxiredoxin	PRX2C	0	33.7178	57.8585	39.2466	34.1966	7.12247	0.0868341	37.1219	51.9752	0	62.1137	53.2279	36.033	69.9711	64.745	2.63497	27.9811	79.7742	0	45.6108	57.7317	6.69157	33.3485	0	1.26187	0	41.4197	45.1997	15.8025	4.61922	4.43939	44.1348	79.5896	37.4638	56.8547	0	25.2641	62.5479	22.8969	11.8049	23.5359	45.9983	39.1584	35.5172	46.0623	64.4881	19.6692
	Peroxiredoxin	PRX2D	0	0	0	0	0	0	0	0	0	0	5.38638	0	0	13.2438	28.1334	0	0	18.4633	0	0	0	0	0	0	0	0	0	0	0	0	0	0	24.3175	0	28.219	0	0	1.23703	45.8965	0	0	0	0	0	0	18.5279	0
	Peroxiredoxin	PRX2E	87.5341	60.4157	36.275	54.8869	59.9369	81.8789	79.6676	57.0116	40.9792	74.2944	22.6057	36.3128	53.1334	15.7974	4.68924	68.6738	66.1524	14.3593	68.4352	48.5226	36.4017	77.3795	59.5921	69.2229	65.1565	83.7624	52.0212	30.7855	67.3655	63.2081	84.6347	47.3494	8.50513	47.8666	1.47841	76.441	68.8694	31.5856	0	82.3285	70.5976	48.1352	54.8094	57.1346	44.4172	14.2947	74.4643
	Peroxiredoxin	PRX2F	46.8745	83.6015	74.427	84.3886	87.0911	61.1284	51.1384	80.7427	56.3129	34.8549	66.5637	73.543	83.5066	63.8534	41.9806	45.0215	71.2958	66.2199	27.9445	89.5671	73.5594	54.1651	85.3767	38.8743	34.8078	41.4486	77.9702	61.1341	51.7467	58.6251	56.3126	78.3411	60.3657	62.0583	46.434	48.7481	69.0358	76.5082	0	63.8655	68.903	87.5835	92.303	88.5827	80.0389	55.8579	71.6404
	Peroxiredoxin	PRXQ	66.619	75.6453	57.4113	76.0232	81.0732	89.7081	73.1832	77.8056	58.1548	60.1168	46.3928	58.2927	75.7278	38.488	25.8255	51.0018	74.7047	35.4956	47.3328	69.3966	57.538	73.7014	81.9212	45.5172	41.4507	69.4694	73.8501	53.1315	67.0455	82.5803	70.6389	68.4857	29.6414	62.8878	25.2655	58.769	75.6787	52.7219	0	68.6304	70.7397	69.2715	76.1114	78.7411	66.3971	35.431	85.593
	Peroxiredoxin	REHY	23.4989	63.3031	38.4217	45.0823	47.3991	38.2695	19.606	60.3668	37.7976	11.8821	36.9818	42.846	51.0196	38.9962	34.604	19.7028	30.4736	31.4195	18.3839	52.5304	36.535	31.2704	54.5039	25.5775	22.7309	31.8724	52.8358	28.895	21.8241	36.4111	25.8516	40.837	27.9713	49.352	17.2637	9.49829	43.643	39.1914	0	25.2168	40.6328	61.1994	55.2126	49.5354	50.0607	24.9235	43.7258
	L-Ascorbate peroxidase	APX1	38.8364	71.2837	88.8683	73.1923	68.7878	52.9281	41.6724	80.1435	68.7749	25.9192	72.0731	77.1676	66.4689	69.8511	47.0883	27.8455	65.4048	74.4202	10.9068	90.9717	90.5552	37.1274	68.339	20.4326	16.3661	30.932	84.5413	79.5759	47.329	49.6976	39.2749	65.7306	68.566	74.3413	50.0586	39.163	50.5941	91.6465	4.23999	46.8278	50.4612	78.0653	75.2654	81.3228	77.5475	61.7639	55.3647
	L-Ascorbate peroxidase	APX2	0	0	0	0	0	0	0	0	0	0	0	0	0	0	18.9123	0	0	0	0	0	0	0	0	0	0	0	0	0	0	0	0	0	0	0	1.8396	0	0	0	10.7364	0	0	0	0	0	0	4.68516	0
	L-Ascorbate peroxidase	APX3	44.5517	83.4631	77.4584	72.7489	77.17	70.8932	60.4861	82.3706	65.6567	39.5933	61.314	72.8102	79.3085	54.5057	34.8023	33.1869	67.9362	56.3494	22.4473	90.2146	78.3919	51.6538	75.5728	26.517	22.4505	45.4584	82.8313	73.4915	56.0706	64.224	53.8013	66.1787	50.4953	73.4423	38.3222	50.233	56.6785	73.5757	0	59.0585	56.5456	78.5449	88.1919	95.5806	80.6213	49.6895	66.5928
	L-Ascorbate peroxidase	APX5	56.4595	87.6323	73.7473	75.7776	81.7149	75.5167	63.1726	88.6591	66.7625	48.9645	58.6275	72.9838	86.8259	51.8191	39.2595	44.7371	70.1984	51.8315	34.7115	83.7101	72.7294	61.3513	85.7707	36.9498	32.8833	55.1559	87.626	63.0587	56.793	71.4198	61.1251	67.6365	45.9774	71.4955	37.5001	54.0122	67.1113	69.0578	0	63.5474	66.2333	83.002	91.4805	90.6619	81.0883	51.7669	77.0256
	L-Ascorbate peroxidase	APX6	41.4549	78.6176	82.3489	59.2096	65.4056	65.1094	54.1519	88.0465	79.1871	31.1139	67.0555	79.6365	68.0755	60.2471	50.6362	30.1861	53.8891	60.7786	18.8099	77.661	81.6099	45.0305	68.9423	23.0701	19.0037	38.8351	90.8648	75.8121	38.0426	53.5774	42.3747	51.3272	54.9245	85.3514	45.9281	36.9209	53.2316	78.0049	0	44.797	49.9241	81.5913	75.6175	77.8365	81.0282	60.714	62.6985
	L-Ascorbate peroxidase	APXS	58.5007	77.04	63.9544	90.8723	100	72.9259	64.0326	73.1622	48.7324	46.6524	56.1057	65.9772	81.1526	50.9592	33.0606	54.3974	80.2012	54.4224	39.7567	77.1664	63.0868	65.9772	90.9322	49.3469	45.2805	53.2461	70.3897	50.6615	60.6521	70.4226	68.1247	85.9216	48.3268	54.4778	36.6402	58.8686	79.5084	64.696	0	74.0614	78.486	79.613	86.0526	78.2647	73.5551	47.2878	84.5346
	L-Ascorbate peroxidase	APXT	80.6208	59.4773	38.4354	57.0472	62.0972	86.8949	86.0356	59.1719	43.2472	72.0655	26.9429	39.7252	56.7519	19.512	6.84959	63.3548	68.3128	16.5196	62.0672	50.683	38.5621	83.7453	62.9453	60.6781	56.6117	86.8308	54.8742	38.4445	74.246	71.0633	85.2957	49.5097	10.6655	50.1731	5.81557	71.122	71.0297	33.7459	0	80.9834	72.7579	50.2956	57.1354	60.7766	49.3848	16.455	76.6247
	Glutathione peroxidase	GPX2	38.3078	83.3745	82.9441	63.1937	72.3213	60.4331	52.7854	86.9529	75.0188	34.0338	69.0147	85.3579	74.8614	62.2063	52.4817	30.7452	58.1981	66.2215	20.0057	78.1561	82.9423	48.4857	72.9263	26.9404	22.8739	40.7532	94.3838	73.0681	44.1328	57.9298	50.121	59.4886	59.5739	80.9108	47.8874	39.6194	57.1019	81.6058	0	50.9741	54.8338	84.124	83.0309	80.9688	92.5138	66.8506	66.7085
	Glutathione peroxidase	GPX3	40.3299	78.8863	72.3732	85.5629	82.2374	55.3038	46.27	75.0713	50.6415	29.0303	65.8089	70.9034	80.7138	63.0445	36.5847	41.5479	73.66	72.0445	25.1517	89.4811	76.0768	51.3723	81.5298	36.357	32.2905	35.624	72.2987	63.6515	54.1109	52.8005	52.6207	81.655	65.1889	56.3869	43.7944	42.9235	66.3212	79.3009	0	59.9862	64.7575	85.499	87.3397	83.6985	75.3237	50.8118	66.772
	Glutathione peroxidase	GPX4	50.6209	85.0553	55.0587	67.8579	76.9855	72.4868	61.165	74.4949	56.9353	38.9883	42.4217	58.978	73.0281	35.6133	32.5748	39.0292	61.5699	39.6285	44.9068	65.527	55.0569	62.1261	77.5905	54.1284	44.3488	57.8344	71.3023	45.8801	48.202	62.2668	55.4826	64.1664	32.9809	70.346	21.2944	42.9912	71.3737	53.7204	0	55.6383	60.6143	72.7606	77.3012	73.2285	74.0393	40.3834	78.6888
	Glutathione peroxidase	GPX5	42.595	70.1451	63.5692	91.6073	86.5573	59.4832	52.4475	66.2673	41.8375	33.2097	55.2418	60.3363	75.5117	55.9813	34.2472	47.4681	77.7605	65.5949	27.568	80.8497	67.1939	53.7886	85.0002	45.0885	41.1733	39.8034	63.4947	54.7686	58.2114	56.9799	55.9361	88.9749	58.9473	47.5829	33.2273	47.1029	75.166	71.9213	0	63.489	71.5567	75.3816	80.0043	75.2023	69.4824	43.8507	72.0299
	Glutathione peroxidase	GPX7	35.3203	84.6948	54.2394	62.6272	71.4549	63.2498	57.9023	73.6756	56.1159	29.7513	49.3949	65.9512	78.0812	42.5865	31.6089	37.5848	52.3329	45.9201	34.7042	64.7076	54.2375	63.0589	74.023	42.6104	38.5439	58.3624	70.483	56.8814	39.7719	65.3672	53.4809	62.7219	37.9847	65.3281	28.2676	33.7542	67.7118	52.901	0	52.0384	57.2219	78.2636	81.0348	72.4091	75.7066	39.7087	71.1159
	Glutathione peroxidase	GPX8	26.3191	69.8691	70.2971	75.3979	70.3479	43.2738	35.4503	72.9952	48.5653	17.0003	65.4849	70.5795	70.436	68.8777	41.876	37.038	64.1324	79.6847	14.874	81.7622	74.8656	41.0946	69.4999	30.6421	29.3802	23.594	70.2226	66.5618	47.0673	40.7706	40.5907	78.3483	74.1551	54.3107	42.9451	30.8935	58.77	83.2739	0	47.9563	58.8847	82.1496	75.3097	71.6685	74.4578	50.2768	55.8205
	Catalase	CATA1	23.5543	63.63	74.6279	48.805	54.3122	37.3013	30.2656	67.3007	82.154	9.73742	70.9347	68.7987	51.6519	72.541	78.4865	19.9746	37.677	76.9992	0.968386	60.24	69.0651	27.189	55.3227	18.5881	14.5217	17.6215	71.4369	50.759	18.1279	32.1927	25.9512	45.8584	66.5411	67.6426	65.2407	16.3444	48.7497	70.2003	11.7728	28.3735	42.3064	70.3974	59.7345	54.9639	71.2004	85.0127	48.7266
	Catalase	CATA2	43.0584	78.1753	84.3787	64.0628	70.0001	64.4206	50.5855	89.5449	76.5635	35.3901	71.2147	82.0387	74.5608	64.4063	47.8677	30.5344	58.4836	62.9276	20.3778	82.2555	83.6397	46.5984	75.1254	22.7471	18.6807	40.403	92.7375	77.2613	44.528	59.1686	48.7459	55.9217	57.0735	81.7193	50.0873	41.3961	52.9086	80.1539	0	50.0969	52.7758	81.2683	80.0927	83.5788	84.439	62.7548	62.2562
	Catalase	CATA3	30.3545	68.2987	95.7845	66.0823	63.681	47.6184	37.4533	76.0678	74.457	21.3449	78.5294	79.5881	62.3932	72.3477	50.6755	19.3503	61.6068	79.7299	6.8312	82.0569	96.8761	33.0518	61.7361	13.0279	8.96149	26.8564	80.4657	78.57	44.9758	45.1151	35.1993	58.326	73.8758	77.9597	53.8477	35.0873	43.1895	90.8344	12.8787	42.7522	43.0566	71.5492	71.1897	76.0131	74.5624	65.5627	52.3797
[truncated: 339 more columns]
